# Supplementary material for: Optimization and blends study of heterogeneous acid catalyst-assisted esterification of palm oil industry by-product for biodiesel production
Source: R Soc Open Sci. 2020 Jan 15;7(1):191592. doi: 10.1098/rsos.191592 (PMC7029908; doi:10.1098/rsos.191592)
Supplement: RSOS-Supplementary Data [file rsos191592supp2.xlsx]

## Sheet: B0
399.199	100
401.128	84.811
403.056	73.671
404.985	68.3379
406.913	65.2516
408.842	65.843
410.77	66.1875
412.699	65.4641
414.627	66.3221
416.556	67.4214
418.484	68.6229
420.413	69.943
422.341	70.5534
424.27	70.6085
426.198	70.7094
428.127	71.316
430.055	71.994
431.984	72.9505
433.912	73.4293
435.841	73.0768
437.769	72.5425
439.698	72.0688
441.626	71.8545
443.555	72.4171
445.483	72.9144
447.412	72.8622
449.34	72.9847
451.269	73.1808
453.197	73.4909
455.126	73.5839
457.054	73.0626
458.983	72.9385
460.911	73.2629
462.84	73.0108
464.768	72.5104
466.697	72.3606
468.625	72.5025
470.554	72.6625
472.482	72.8565
474.411	73.1469
476.339	73.5791
478.268	73.6751
480.196	73.7247
482.125	73.6507
484.053	73.3217
485.982	73.4018
487.91	73.5093
489.839	72.9446
491.767	72.4247
493.696	72.3649
495.624	72.3428
497.553	72.2505
499.481	72.3028
501.41	72.323
503.338	72.1796
505.267	72.056
507.195	72.2994
509.124	72.7136
511.052	72.9186
512.981	72.8754
514.909	72.6085
516.838	72.273
518.766	72.1966
520.695	72.2221
522.623	72.1955
524.552	72.2171
526.48	72.2809
528.409	72.2524
530.337	72.084
532.266	71.9524
534.194	71.9685
536.123	71.9537
538.051	71.8124
539.98	71.6204
541.908	71.5672
543.837	71.928
545.765	72.3906
547.693	72.7086
549.622	72.9983
551.551	73.4183
553.479	73.8178
555.408	73.9454
557.336	73.7492
559.264	73.3614
561.193	72.9939
563.121	72.6039
565.05	72.2476
566.979	72.1179
568.907	72.1961
570.836	72.2011
572.764	72.1166
574.693	72.0859
576.621	72.1398
578.55	72.3313
580.478	72.537
582.407	72.6274
584.335	72.633
586.264	72.5328
588.192	72.4275
590.12	72.3027
592.049	72.2733
593.977	72.4682
595.906	72.6588
597.835	72.6595
599.763	72.8011
601.692	73.08
603.62	73.2947
605.548	73.4164
607.477	73.4475
609.405	73.4459
611.334	73.3583
613.263	73.2699
615.191	73.1926
617.12	73.1244
619.048	73.053
620.976	73.012
622.905	73.0342
624.833	72.9901
626.762	72.9909
628.691	73.0058
630.619	72.9657
632.548	72.9193
634.476	72.8565
636.404	72.9285
638.333	73.1367
640.261	73.3562
642.19	73.5266
644.119	73.6859
646.047	73.797
647.976	73.882
649.904	73.8933
651.832	73.7296
653.761	73.571
655.689	73.4578
657.618	73.299
659.546	73.1407
661.475	72.9565
663.403	72.8713
665.332	72.8148
667.26	72.6458
669.189	72.532
671.117	72.4954
673.046	72.3918
674.975	72.2647
676.903	72.1265
678.832	72.086
680.76	72.0879
682.688	71.9569
684.617	71.6244
686.545	71.1457
688.474	70.5003
690.403	69.8105
692.331	69.0657
694.26	68.2713
696.188	67.5553
698.116	66.922
700.045	66.393
701.973	66.1015
703.902	66.0062
705.83	65.9296
707.759	65.6137
709.687	64.8931
711.616	63.7578
713.544	62.3369
715.473	60.9014
717.401	59.6505
719.33	58.7229
721.258	58.2275
723.187	58.1169
725.115	58.3484
727.044	58.9425
728.972	59.7811
730.901	60.6978
732.829	61.4664
734.758	61.8991
736.686	62.0087
738.615	61.8974
740.543	61.7218
742.472	61.5705
744.4	61.5795
746.329	61.8709
748.257	62.3728
750.186	62.9592
752.114	63.5574
754.043	64.0831
755.971	64.4867
757.9	64.8399
759.828	65.1039
761.757	65.2965
763.685	65.4723
765.614	65.5923
767.542	65.6436
769.471	65.6757
771.399	65.7421
773.328	65.8788
775.256	66.0729
777.185	66.2548
779.113	66.3894
781.042	66.5018
782.97	66.6898
784.899	66.9831
786.827	67.2782
788.756	67.5686
790.684	67.8112
792.613	67.9933
794.541	68.0174
796.47	67.8215
798.398	67.4211
800.327	66.8305
802.255	66.0926
804.184	65.3337
806.112	64.6993
808.041	64.2445
809.969	64.0369
811.898	64.0965
813.826	64.3568
815.755	64.8256
817.683	65.4777
819.612	66.235
821.54	66.912
823.469	67.4418
825.397	67.9034
827.326	68.1987
829.254	68.3773
831.183	68.5805
833.111	68.7439
835.04	68.7611
836.968	68.6375
838.897	68.4757
840.825	68.336
842.754	68.2806
844.682	68.2777
846.611	68.2891
848.539	68.2528
850.468	68.2459
852.396	68.3678
854.325	68.5326
856.253	68.7211
858.182	68.8865
860.11	68.8953
862.039	68.7858
863.967	68.5778
865.896	68.3534
867.824	68.1719
869.753	68.0446
871.681	67.9619
873.61	67.9527
875.538	67.9686
877.467	68.0302
879.395	68.151
881.324	68.2897
883.252	68.456
885.181	68.6342
887.109	68.7796
889.038	68.955
890.966	69.1102
892.895	69.26
894.823	69.4662
896.752	69.6797
898.68	69.8887
900.609	70.0775
902.537	70.2039
904.466	70.269
906.394	70.2752
908.323	70.2406
910.251	70.2338
912.18	70.2637
914.108	70.2642
916.037	70.2488
917.965	70.2261
919.894	70.2344
921.822	70.2865
923.751	70.3182
925.679	70.3452
927.608	70.3146
929.536	70.275
931.465	70.2357
933.393	70.1895
935.322	70.1987
937.25	70.248
939.179	70.2628
941.107	70.2287
943.036	70.1869
944.964	70.1315
946.893	70.0659
948.821	69.988
950.75	69.895
952.678	69.8227
954.607	69.7711
956.535	69.761
958.464	69.7543
960.392	69.7671
962.321	69.8245
964.249	69.8378
966.178	69.7846
968.106	69.7725
970.035	69.775
971.963	69.7443
973.892	69.7366
975.82	69.7581
977.749	69.763
979.677	69.8037
981.606	69.8958
983.534	69.9614
985.463	69.9757
987.391	69.9897
989.32	69.9884
991.248	69.9275
993.177	69.8654
995.105	69.8692
997.034	69.856
998.962	69.8255
1000.89	69.7811
1002.82	69.6949
1004.75	69.5634
1006.68	69.4647
1008.61	69.4278
1010.53	69.4033
1012.46	69.3578
1014.39	69.2946
1016.32	69.1989
1018.25	69.1456
1020.18	69.1913
1022.1	69.246
1024.03	69.238
1025.96	69.2143
1027.89	69.1987
1029.82	69.2072
1031.75	69.2262
1033.67	69.26
1035.6	69.3108
1037.53	69.3884
1039.46	69.48
1041.39	69.5574
1043.32	69.6208
1045.25	69.7006
1047.17	69.7897
1049.1	69.7999
1051.03	69.7659
1052.96	69.8013
1054.89	69.8835
1056.82	69.9606
1058.75	69.9953
1060.67	70.0097
1062.6	70.0281
1064.53	70.0294
1066.46	70.0102
1068.39	69.9537
1070.32	69.8354
1072.24	69.7057
1074.17	69.617
1076.1	69.5469
1078.03	69.5206
1079.96	69.5649
1081.89	69.6337
1083.82	69.6833
1085.74	69.7383
1087.67	69.7778
1089.6	69.7731
1091.53	69.7003
1093.46	69.6283
1095.39	69.5796
1097.32	69.5634
1099.24	69.6086
1101.17	69.6491
1103.1	69.6723
1105.03	69.6825
1106.96	69.6741
1108.89	69.6758
1110.82	69.6339
1112.74	69.5624
1114.67	69.4713
1116.6	69.3765
1118.53	69.2903
1120.46	69.2305
1122.39	69.2
1124.32	69.2211
1126.24	69.2806
1128.17	69.3113
1130.1	69.3164
1132.03	69.2714
1133.96	69.1614
1135.89	68.9954
1137.81	68.7834
1139.74	68.554
1141.67	68.3136
1143.6	68.0136
1145.53	67.6727
1147.46	67.3384
1149.38	67.0105
1151.31	66.6707
1153.24	66.35
1155.17	66.0249
1157.1	65.5961
1159.03	65.067
1160.96	64.5514
1162.88	64.1048
1164.81	63.793
1166.74	63.5949
1168.67	63.5025
1170.6	63.556
1172.53	63.8031
1174.46	64.2263
1176.38	64.7261
1178.31	65.2303
1180.24	65.6887
1182.17	66.0157
1184.1	66.1253
1186.03	66.0914
1187.95	65.9858
1189.88	65.7952
1191.81	65.5578
1193.74	65.2873
1195.67	65.0679
1197.6	64.9386
1199.53	64.8962
1201.45	64.9639
1203.38	65.1273
1205.31	65.3191
1207.24	65.4797
1209.17	65.6279
1211.1	65.8084
1213.03	66.0112
1214.95	66.1755
1216.88	66.2757
1218.81	66.3516
1220.74	66.4117
1222.67	66.477
1224.6	66.5303
1226.53	66.5628
1228.45	66.6043
1230.38	66.6319
1232.31	66.6161
1234.24	66.5738
1236.17	66.5488
1238.1	66.5587
1240.03	66.5624
1241.95	66.5334
1243.88	66.5035
1245.81	66.5172
1247.74	66.5654
1249.67	66.6447
1251.6	66.7615
1253.52	66.8867
1255.45	67.0064
1257.38	67.1056
1259.31	67.1926
1261.24	67.2404
1263.17	67.2491
1265.1	67.2487
1267.02	67.2515
1268.95	67.234
1270.88	67.2066
1272.81	67.2147
1274.74	67.2549
1276.67	67.301
1278.59	67.337
1280.52	67.3666
1282.45	67.4015
1284.38	67.4113
1286.31	67.3702
1288.24	67.2601
1290.16	67.1089
1292.09	66.9628
1294.02	66.8175
1295.95	66.6427
1297.88	66.4902
1299.81	66.4094
1301.74	66.3412
1303.66	66.278
1305.59	66.2615
1307.52	66.2889
1309.45	66.3583
1311.38	66.4423
1313.31	66.5273
1315.24	66.6246
1317.16	66.7323
1319.09	66.8496
1321.02	66.9491
1322.95	67.0205
1324.88	67.0641
1326.81	67.0345
1328.73	66.8568
1330.66	66.6089
1332.59	66.3442
1334.52	66.0525
1336.45	65.7548
1338.38	65.4553
1340.31	65.1459
1342.23	64.8545
1344.16	64.609
1346.09	64.4534
1348.02	64.3608
1349.95	64.329
1351.88	64.0892
1353.81	63.5099
1355.73	62.6786
1357.66	61.7988
1359.59	60.9605
1361.52	60.1721
1363.45	59.1055
1365.38	57.6123
1367.31	55.7925
1369.23	54.0615
1371.16	52.7006
1373.09	51.8094
1375.02	51.4691
1376.95	51.8078
1378.88	52.6417
1380.81	54.0231
1382.73	55.9892
1384.66	58.3876
1386.59	61.0093
1388.52	63.4897
1390.45	65.3757
1392.38	66.6247
1394.3	67.3631
1396.23	67.8115
1398.16	68.0065
1400.09	67.9389
1402.02	67.7658
1403.95	67.6514
1405.88	67.6004
1407.8	67.4878
1409.73	67.3012
1411.66	67.0483
1413.59	66.7225
1415.52	66.3828
1417.45	66.0661
1419.38	65.6434
1421.3	64.9764
1423.23	64.1214
1425.16	63.0116
1427.09	61.622
1429.02	60.0734
1430.95	58.4273
1432.87	56.674
1434.8	54.7978
1436.73	52.8953
1438.66	51.0371
1440.59	49.1862
1442.52	47.4572
1444.44	45.7328
1446.37	43.8599
1448.3	41.9389
1450.23	40.1793
1452.16	38.5403
1454.09	37.0394
1456.02	35.7467
1457.94	34.7921
1459.87	34.2716
1461.8	34.7957
1463.73	36.3161
1465.66	38.7692
1467.59	41.9341
1469.52	45.5812
1471.44	49.3673
1473.37	53.1101
1475.3	56.7351
1477.23	60.0204
1479.16	62.6008
1481.09	64.3404
1483.02	65.3466
1484.94	65.8268
1486.87	65.95
1488.8	66.2057
1490.73	66.4091
1492.66	66.7007
1494.59	67.0329
1496.52	67.1667
1498.44	67.2383
1500.37	67.3301
1502.3	67.4665
1504.23	67.5798
1506.16	67.6329
1508.09	67.8592
1510.01	68.1435
1511.94	68.4427
1513.87	68.7532
1515.8	69.0581
1517.73	69.3658
1519.66	69.8012
1521.59	70.0965
1523.51	70.0925
1525.44	70.101
1527.37	70.2681
1529.3	70.3891
1531.23	70.3958
1533.16	70.3471
1535.09	70.3609
1537.01	70.3481
1538.94	70.3302
1540.87	70.3516
1542.8	70.3554
1544.73	70.4414
1546.66	70.7856
1548.58	70.867
1550.51	70.8771
1552.44	71.0008
1554.37	71.2184
1556.3	71.3084
1558.23	71.2467
1560.15	71.1247
1562.08	71.0816
1564.01	71.038
1565.94	70.8276
1567.87	70.6365
1569.8	70.4955
1571.73	70.4412
1573.65	70.4627
1575.58	70.2785
1577.51	70.2087
1579.44	70.2257
1581.37	70.2876
1583.3	70.3868
1585.23	70.425
1587.15	70.5088
1589.08	70.6305
1591.01	70.6149
1592.94	70.4255
1594.87	70.2404
1596.8	70.0331
1598.72	69.7968
1600.65	69.5864
1602.58	69.4851
1604.51	69.4605
1606.44	69.4564
1608.37	69.5208
1610.3	69.668
1612.22	69.8471
1614.15	70.1003
1616.08	70.3618
1618.01	70.5446
1619.94	70.6469
1621.87	70.8102
1623.8	70.9743
1625.72	70.9965
1627.65	70.9976
1629.58	71.0204
1631.51	71.0128
1633.44	71.0565
1635.37	71.0483
1637.3	70.9583
1639.22	70.9212
1641.15	71.0211
1643.08	71.0125
1645.01	70.951
1646.94	70.9269
1648.87	70.9995
1650.8	71.0027
1652.72	70.8777
1654.65	70.858
1656.58	70.9392
1658.51	71.0306
1660.44	71.1458
1662.37	71.1668
1664.29	71.1219
1666.22	71.1861
1668.15	71.2439
1670.08	71.2137
1672.01	71.2542
1673.94	71.2399
1675.87	71.2253
1677.79	71.1462
1679.72	71.0721
1681.65	71.1282
1683.58	71.2197
1685.51	71.2144
1687.44	71.1957
1689.37	71.0558
1691.29	70.8786
1693.22	70.7763
1695.15	70.6241
1697.08	70.5001
1699.01	70.3775
1700.94	70.239
1702.86	70.1903
1704.79	70.1006
1706.72	69.9428
1708.65	69.8131
1710.58	69.6783
1712.51	69.4633
1714.43	69.24
1716.36	68.9775
1718.29	68.8146
1720.22	68.7398
1722.15	68.621
1724.08	68.4021
1726.01	68.2643
1727.93	68.1002
1729.86	67.7351
1731.79	66.9907
1733.72	65.7989
1735.65	64.283
1737.58	62.6353
1739.51	61.0571
1741.43	59.8315
1743.36	59.086
1745.29	58.8708
1747.22	59.2676
1749.15	60.1602
1751.08	61.4185
1753.01	63.1113
1754.93	64.9103
1756.86	66.5785
1758.79	68.0086
1760.72	68.9907
1762.65	69.4929
1764.58	69.7332
1766.51	69.9259
1768.43	70.1272
1770.36	70.255
1772.29	70.3024
1774.22	70.3051
1776.15	70.3363
1778.08	70.3944
1780	70.5022
1781.93	70.6513
1783.86	70.8203
1785.79	71.0355
1787.72	71.1579
1789.65	71.1763
1791.58	71.229
1793.5	71.3796
1795.43	71.5423
1797.36	71.6087
1799.29	71.5973
1801.22	71.556
1803.15	71.5837
1805.07	71.6254
1807	71.6793
1808.93	71.7207
1810.86	71.7804
1812.79	71.8263
1814.72	71.8139
1816.65	71.8225
1818.57	71.7857
1820.5	71.6822
1822.43	71.5384
1824.36	71.3887
1826.29	71.3131
1828.22	71.314
1830.14	71.4507
1832.07	71.5542
1834	71.6356
1835.93	71.7167
1837.86	71.7798
1839.79	71.7792
1841.72	71.7371
1843.64	71.7744
1845.57	71.7698
1847.5	71.6246
1849.43	71.4121
1851.36	71.2911
1853.29	71.3399
1855.21	71.4646
1857.14	71.5725
1859.07	71.5952
1861	71.6975
1862.93	71.8285
1864.86	71.8618
1866.79	71.8346
1868.71	71.83
1870.64	71.8674
1872.57	71.9019
1874.5	71.8321
1876.43	71.7721
1878.36	71.8415
1880.29	72.0232
1882.21	72.1158
1884.14	72.0867
1886.07	72.092
1888	72.2118
1889.93	72.2258
1891.86	72.137
1893.79	72.061
1895.71	72.0285
1897.64	71.9434
1899.57	71.9207
1901.5	72.0026
1903.43	72.0782
1905.36	72.1643
1907.29	72.1775
1909.21	72.0498
1911.14	71.9289
1913.07	71.7445
1915	71.5241
1916.93	71.3634
1918.86	71.286
1920.78	71.2546
1922.71	71.2505
1924.64	71.3153
1926.57	71.5796
1928.5	71.962
1930.43	72.2803
1932.36	72.5786
1934.28	72.7142
1936.21	72.7497
1938.14	72.7756
1940.07	72.5908
1942	72.38
1943.93	72.3745
1945.86	72.3514
1947.78	72.4205
1949.71	72.3277
1951.64	72.2188
1953.57	72.661
1955.5	72.9682
1957.43	72.8996
1959.35	73.0078
1961.28	73.43
1963.21	74.0912
1965.14	74.9854
1967.07	75.7568
1969	76.2384
1970.92	76.3216
1972.85	75.928
1974.78	75.4497
1976.71	74.5769
1978.64	73.5785
1980.57	73.0815
1982.5	72.148
1984.42	71.3101
1986.35	71.423
1988.28	71.9342
1990.21	72.2009
1992.14	72.3032
1994.07	72.2315
1996	72.081
1997.92	71.6756
1999.85	70.9252
2001.78	70.1725
2003.71	69.7525
2005.64	69.8137
2007.57	70.014
2009.49	69.9609
2011.42	70.7254
2013.35	72.5817
2015.28	73.7078
2017.21	73.925
2019.14	74.0842
2021.07	74.3394
2022.99	74.8008
2024.92	75.0363
2026.85	74.7959
2028.78	74.495
2030.71	74.4016
2032.64	74.0266
2034.57	73.2313
2036.49	72.7083
2038.42	73.0479
2040.35	73.5816
2042.28	73.1548
2044.21	72.5507
2046.14	72.3843
2048.07	72.2896
2049.99	72.3149
2051.92	72.389
2053.85	72.4686
2055.78	72.3632
2057.71	71.919
2059.64	71.5681
2061.57	71.5521
2063.49	71.6799
2065.42	71.784
2067.35	71.8555
2069.28	71.8615
2071.21	71.7977
2073.14	71.732
2075.06	71.529
2076.99	71.2965
2078.92	71.1073
2080.85	70.9446
2082.78	70.6408
2084.71	70.3409
2086.64	70.3694
2088.56	70.5667
2090.49	70.7152
2092.42	70.938
2094.35	71.2758
2096.28	71.681
2098.21	72.0645
2100.14	72.457
2102.06	72.8337
2103.99	73.0517
2105.92	73.0623
2107.85	73.0669
2109.78	73.016
2111.71	72.8743
2113.63	72.7375
2115.56	72.4467
2117.49	71.9612
2119.42	71.5881
2121.35	71.2964
2123.28	71.1384
2125.2	71.2455
2127.13	71.3347
2129.06	71.4574
2130.99	71.4989
2132.92	71.2503
2134.85	71.3115
2136.78	71.6489
2138.7	72.059
2140.63	72.121
2142.56	71.8903
2144.49	71.9138
2146.42	72.2261
2148.35	72.2755
2150.28	71.8294
2152.2	71.2774
2154.13	70.7783
2156.06	70.2455
2157.99	69.7283
2159.92	69.5966
2161.85	70.4961
2163.78	71.61
2165.7	72.3903
2167.63	72.1693
2169.56	72.0581
2171.49	72.9368
2173.42	73.6723
2175.35	73.4457
2177.28	72.4501
2179.2	71.5349
2181.13	71.065
2183.06	70.5723
2184.99	70.4621
2186.92	70.7076
2188.85	71.2538
2190.77	71.586
2192.7	71.7064
2194.63	71.441
2196.56	71.679
2198.49	72.4833
2200.42	72.6623
2202.34	72.3608
2204.27	72.071
2206.2	72.1687
2208.13	72.432
2210.06	72.4725
2211.99	72.5486
2213.92	72.4668
2215.84	72.3774
2217.77	72.1228
2219.7	71.9053
2221.63	71.68
2223.56	71.2672
2225.49	70.7377
2227.42	70.2245
2229.34	69.8628
2231.27	69.6281
2233.2	69.7253
2235.13	69.9518
2237.06	70.2476
2238.99	70.6704
2240.91	71.0231
2242.84	71.2155
2244.77	71.1315
2246.7	71.0286
2248.63	71.0443
2250.56	70.994
2252.49	70.8665
2254.41	70.7465
2256.34	70.6288
2258.27	70.4536
2260.2	70.4732
2262.13	70.5845
2264.06	70.6332
2265.99	70.7909
2267.91	71.0429
2269.84	71.189
2271.77	71.194
2273.7	71.1987
2275.63	71.3219
2277.56	71.461
2279.49	71.5391
2281.41	71.6434
2283.34	71.7069
2285.27	71.6176
2287.2	71.5317
2289.13	71.3729
2291.06	71.0672
2292.99	70.9038
2294.91	70.829
2296.84	70.7538
2298.77	70.6677
2300.7	70.4594
2302.63	70.2797
2304.56	70.2857
2306.48	70.407
2308.41	70.5207
2310.34	70.536
2312.27	70.5568
2314.2	70.5112
2316.13	70.2577
2318.05	69.9229
2319.98	69.7512
2321.91	69.8105
2323.84	69.8403
2325.77	69.6813
2327.7	69.4337
2329.63	69.2708
2331.55	69.221
2333.48	69.2121
2335.41	69.1995
2337.34	69.1951
2339.27	69.2478
2341.2	69.3161
2343.12	69.192
2345.05	69.0741
2346.98	69.2546
2348.91	69.487
2350.84	69.5764
2352.77	69.4916
2354.7	69.226
2356.62	68.9556
2358.55	68.7933
2360.48	68.683
2362.41	68.5471
2364.34	68.5032
2366.27	68.6356
2368.2	68.8585
2370.12	68.9983
2372.05	69.2598
2373.98	69.7558
2375.91	70.2002
2377.84	70.5902
2379.77	70.8033
2381.7	70.8597
2383.62	71.0304
2385.55	71.228
2387.48	71.3129
2389.41	71.2943
2391.34	71.2443
2393.27	71.213
2395.2	71.2296
2397.12	71.2491
2399.05	71.28
2400.98	71.3388
2402.91	71.3488
2404.84	71.3065
2406.77	71.2338
2408.7	71.2015
2410.62	71.1882
2412.55	71.1563
2414.48	71.1736
2416.41	71.1694
2418.34	71.1418
2420.26	71.1885
2422.19	71.3043
2424.12	71.4017
2426.05	71.4511
2427.98	71.4157
2429.91	71.3033
2431.84	71.1588
2433.76	70.9925
2435.69	70.8511
2437.62	70.7094
2439.55	70.5941
2441.48	70.5852
2443.41	70.5753
2445.34	70.5862
2447.26	70.6123
2449.19	70.6471
2451.12	70.7307
2453.05	70.8177
2454.98	70.8381
2456.91	70.8247
2458.84	70.84
2460.76	70.8398
2462.69	70.8166
2464.62	70.7836
2466.55	70.7732
2468.48	70.8755
2470.41	70.9077
2472.34	70.8612
2474.26	70.8415
2476.19	70.8814
2478.12	70.9714
2480.05	71.0099
2481.98	70.9443
2483.91	70.8343
2485.83	70.7646
2487.76	70.7489
2489.69	70.8023
2491.62	70.8394
2493.55	70.838
2495.48	70.8456
2497.41	70.7529
2499.33	70.676
2501.26	70.7418
2503.19	70.8083
2505.12	70.833
2507.05	70.7596
2508.98	70.6645
2510.91	70.6078
2512.83	70.5687
2514.76	70.609
2516.69	70.6579
2518.62	70.6621
2520.55	70.648
2522.48	70.5893
2524.4	70.4593
2526.33	70.3655
2528.26	70.327
2530.19	70.2808
2532.12	70.239
2534.05	70.1882
2535.97	70.1863
2537.9	70.1694
2539.83	70.1881
2541.76	70.2605
2543.69	70.369
2545.62	70.5163
2547.55	70.6241
2549.47	70.6754
2551.4	70.6993
2553.33	70.7177
2555.26	70.6956
2557.19	70.6502
2559.12	70.5859
2561.05	70.4726
2562.97	70.3131
2564.9	70.1778
2566.83	70.2114
2568.76	70.279
2570.69	70.3737
2572.62	70.4759
2574.55	70.5613
2576.47	70.6096
2578.4	70.5966
2580.33	70.5429
2582.26	70.4292
2584.19	70.278
2586.12	70.1181
2588.05	69.9029
2589.97	69.7151
2591.9	69.6094
2593.83	69.61
2595.76	69.6271
2597.69	69.6452
2599.62	69.6705
2601.54	69.6451
2603.47	69.6095
2605.4	69.5518
2607.33	69.4874
2609.26	69.4631
2611.19	69.4816
2613.11	69.488
2615.04	69.4245
2616.97	69.3729
2618.9	69.3282
2620.83	69.2696
2622.76	69.2163
2624.69	69.1696
2626.61	69.1161
2628.54	69.0476
2630.47	68.9884
2632.4	68.9167
2634.33	68.9076
2636.26	68.9724
2638.19	69.0419
2640.11	69.0681
2642.04	69.0545
2643.97	69.0699
2645.9	69.0746
2647.83	69.0652
2649.76	69.0601
2651.68	69.0364
2653.61	69.018
2655.54	69.0206
2657.47	69.0068
2659.4	68.9892
2661.33	68.9872
2663.26	68.962
2665.18	68.9138
2667.11	68.8735
2669.04	68.8402
2670.97	68.8106
2672.9	68.782
2674.83	68.7695
2676.76	68.7694
2678.68	68.7797
2680.61	68.7871
2682.54	68.804
2684.47	68.8065
2686.4	68.7986
2688.33	68.8014
2690.26	68.8022
2692.18	68.8264
2694.11	68.8641
2696.04	68.8798
2697.97	68.8889
2699.9	68.8942
2701.83	68.8723
2703.76	68.8465
2705.68	68.8146
2707.61	68.7498
2709.54	68.6862
2711.47	68.6072
2713.4	68.4846
2715.33	68.3553
2717.25	68.2409
2719.18	68.141
2721.11	68.0435
2723.04	67.9864
2724.97	67.9648
2726.9	67.9172
2728.82	67.8968
2730.75	67.9464
2732.68	68.0543
2734.61	68.189
2736.54	68.3388
2738.47	68.4678
2740.4	68.5421
2742.32	68.5894
2744.25	68.6187
2746.18	68.6331
2748.11	68.6488
2750.04	68.6625
2751.97	68.6368
2753.9	68.5612
2755.82	68.498
2757.75	68.4677
2759.68	68.4702
2761.61	68.4999
2763.54	68.5233
2765.47	68.5054
2767.39	68.435
2769.32	68.3247
2771.25	68.2032
2773.18	68.0964
2775.11	67.9785
2777.04	67.8557
2778.97	67.7144
2780.89	67.5361
2782.82	67.3452
2784.75	67.1846
2786.68	67.0545
2788.61	66.9073
2790.54	66.7236
2792.47	66.4923
2794.39	66.2086
2796.32	65.9075
2798.25	65.644
2800.18	65.4546
2802.11	65.2569
2804.04	65.0255
2805.97	64.7791
2807.89	64.4824
2809.82	64.136
2811.75	63.7884
2813.68	63.3747
2815.61	62.852
2817.54	62.2418
2819.47	61.5167
2821.39	60.6663
2823.32	59.7111
2825.25	58.6414
2827.18	57.3926
2829.11	55.8026
2831.04	53.8025
2832.96	51.3617
2834.89	48.4068
2836.82	44.9578
2838.75	41.0767
2840.68	36.8453
2842.61	32.527
2844.53	28.4182
2846.46	24.8215
2848.39	22.0431
2850.32	20.3119
2852.25	19.7128
2854.18	20.1865
2856.11	21.478
2858.03	23.2754
2859.96	25.2634
2861.89	27.2176
2863.82	29.0132
2865.75	30.5736
2867.68	31.9125
2869.61	33.0792
2871.53	34.096
2873.46	35.0104
2875.39	35.8625
2877.32	36.6265
2879.25	37.2039
2881.18	37.4609
2883.11	37.2432
2885.03	36.497
2886.96	35.2626
2888.89	33.6735
2890.82	31.9248
2892.75	30.1609
2894.68	28.4695
2896.6	26.8854
2898.53	25.3788
2900.46	23.9248
2902.39	22.4992
2904.32	21.0582
2906.25	19.547
2908.18	17.9341
2910.1	16.255
2912.03	14.5753
2913.96	12.9792
2915.89	11.5921
2917.82	10.548
2919.75	9.96093
2921.68	9.91221
2923.6	10.4582
2925.53	11.5933
2927.46	13.2825
2929.39	15.4726
2931.32	18.0309
2933.25	20.758
2935.18	23.4629
2937.1	25.9769
2939.03	28.0587
2940.96	29.5346
2942.89	30.3994
2944.82	30.7042
2946.75	30.5579
2948.67	30.1247
2950.6	29.6033
2952.53	29.2194
2954.46	29.202
2956.39	29.7198
2958.32	30.8618
2960.24	32.661
2962.17	35.0969
2964.1	38.0137
2966.03	41.1563
2967.96	44.3531
2969.89	47.4802
2971.82	50.4192
2973.74	53.1145
2975.67	55.5049
2977.6	57.5608
2979.53	59.2773
2981.46	60.6883
2983.39	61.8385
2985.32	62.7689
2987.24	63.5019
2989.17	64.1132
2991.1	64.6288
2993.03	65.0422
2994.96	65.3526
2996.89	65.5234
2998.82	65.5984
3000.74	65.6799
3002.67	65.757
3004.6	65.7995
3006.53	65.8466
3008.46	65.9288
3010.39	66.0166
3012.31	66.0853
3014.24	66.1315
3016.17	66.2529
3018.1	66.4703
3020.03	66.7044
3021.96	66.8962
3023.89	67.0633
3025.81	67.2391
3027.74	67.3921
3029.67	67.5084
3031.6	67.5961
3033.53	67.6505
3035.46	67.6561
3037.39	67.6067
3039.31	67.5465
3041.24	67.523
3043.17	67.5899
3045.1	67.7165
3047.03	67.8123
3048.96	67.8575
3050.89	67.9164
3052.81	67.9836
3054.74	68.0461
3056.67	68.1677
3058.6	68.3216
3060.53	68.4
3062.46	68.454
3064.38	68.5258
3066.31	68.6378
3068.24	68.795
3070.17	68.9825
3072.1	69.1508
3074.03	69.2427
3075.95	69.2843
3077.88	69.3593
3079.81	69.4775
3081.74	69.6162
3083.67	69.7494
3085.6	69.8387
3087.53	69.847
3089.45	69.8339
3091.38	69.7858
3093.31	69.7405
3095.24	69.7089
3097.17	69.7056
3099.1	69.7145
3101.03	69.6953
3102.95	69.6889
3104.88	69.7274
3106.81	69.7454
3108.74	69.7386
3110.67	69.7169
3112.6	69.6818
3114.53	69.6403
3116.45	69.6196
3118.38	69.5952
3120.31	69.6479
3122.24	69.7362
3124.17	69.8383
3126.1	69.9301
3128.02	69.9626
3129.95	69.9633
3131.88	69.9288
3133.81	69.8978
3135.74	69.9084
3137.67	69.9318
3139.59	69.9573
3141.52	69.9743
3143.45	70.0025
3145.38	70.0094
3147.31	70.0614
3149.24	70.1378
3151.17	70.2386
3153.09	70.2908
3155.02	70.2268
3156.95	70.086
3158.88	69.9416
3160.81	69.8897
3162.74	69.8867
3164.67	69.8482
3166.59	69.7557
3168.52	69.6427
3170.45	69.5517
3172.38	69.4603
3174.31	69.4773
3176.24	69.5871
3178.16	69.6945
3180.09	69.7337
3182.02	69.7065
3183.95	69.6977
3185.88	69.7438
3187.81	69.8338
3189.74	69.9337
3191.66	69.9911
3193.59	70.0331
3195.52	70.0426
3197.45	70.0301
3199.38	69.9981
3201.31	70.0284
3203.24	70.0998
3205.16	70.1272
3207.09	70.0474
3209.02	69.9492
3210.95	69.8989
3212.88	69.8666
3214.81	69.8955
3216.74	69.945
3218.66	70.0025
3220.59	70.1291
3222.52	70.2199
3224.45	70.2764
3226.38	70.3452
3228.31	70.4318
3230.24	70.47
3232.16	70.3855
3234.09	70.2147
3236.02	70.0597
3237.95	69.9333
3239.88	69.8804
3241.81	69.9236
3243.73	69.9506
3245.66	69.9784
3247.59	70.0542
3249.52	70.1603
3251.45	70.2784
3253.38	70.3761
3255.3	70.4243
3257.23	70.416
3259.16	70.3523
3261.09	70.2425
3263.02	70.1381
3264.95	70.085
3266.88	70.1252
3268.8	70.1743
3270.73	70.1493
3272.66	70.1002
3274.59	70.0987
3276.52	70.155
3278.45	70.2157
3280.38	70.2343
3282.3	70.2355
3284.23	70.2036
3286.16	70.1406
3288.09	70.0403
3290.02	69.9858
3291.95	69.9602
3293.88	69.9421
3295.8	69.9243
3297.73	69.9101
3299.66	69.9096
3301.59	69.9197
3303.52	69.9464
3305.45	69.9556
3307.38	69.9152
3309.3	69.8811
3311.23	69.8684
3313.16	69.8791
3315.09	69.8511
3317.02	69.7782
3318.95	69.7208
3320.87	69.681
3322.8	69.687
3324.73	69.7598
3326.66	69.8441
3328.59	69.9018
3330.52	69.9578
3332.45	70.0194
3334.37	70.0738
3336.3	70.1553
3338.23	70.1863
3340.16	70.1458
3342.09	70.1118
3344.02	70.0853
3345.95	70.0714
3347.87	70.0761
3349.8	70.1032
3351.73	70.1302
3353.66	70.0961
3355.59	70.0914
3357.52	70.1396
3359.44	70.1912
3361.37	70.187
3363.3	70.1778
3365.23	70.1495
3367.16	70.1335
3369.09	70.1902
3371.01	70.2573
3372.94	70.2943
3374.87	70.2774
3376.8	70.2161
3378.73	70.1466
3380.66	70.0749
3382.59	69.9981
3384.51	69.8542
3386.44	69.7383
3388.37	69.7118
3390.3	69.7363
3392.23	69.7765
3394.16	69.8708
3396.09	69.974
3398.01	70.0408
3399.94	70.0811
3401.87	70.0844
3403.8	70.0729
3405.73	70.0694
3407.66	70.0233
3409.59	69.8993
3411.51	69.7706
3413.44	69.7123
3415.37	69.6535
3417.3	69.582
3419.23	69.5431
3421.16	69.555
3423.09	69.5837
3425.01	69.6879
3426.94	69.8258
3428.87	69.9694
3430.8	70.0397
3432.73	70.0576
3434.66	70.0296
3436.58	69.9709
3438.51	69.8822
3440.44	69.8434
3442.37	69.8015
3444.3	69.7425
3446.23	69.697
3448.16	69.7444
3450.08	69.8835
3452.01	70.0685
3453.94	70.1955
3455.87	70.2273
3457.8	70.1139
3459.73	69.9664
3461.66	69.8503
3463.58	69.8031
3465.51	69.7368
3467.44	69.7339
3469.37	69.7981
3471.3	69.9046
3473.23	70.0488
3475.15	70.1991
3477.08	70.2746
3479.01	70.3335
3480.94	70.3217
3482.87	70.1413
3484.8	69.9463
3486.72	69.9039
3488.65	69.9466
3490.58	69.9686
3492.51	69.9207
3494.44	69.9723
3496.37	70.1328
3498.3	70.2278
3500.22	70.1776
3502.15	70.0551
3504.08	69.9323
3506.01	69.8248
3507.94	69.7075
3509.87	69.6132
3511.8	69.5522
3513.72	69.4914
3515.65	69.4784
3517.58	69.5593
3519.51	69.6485
3521.44	69.7762
3523.37	69.861
3525.3	69.8471
3527.22	69.8029
3529.15	69.7644
3531.08	69.7562
3533.01	69.7888
3534.94	69.8805
3536.87	69.9672
3538.8	69.8632
3540.72	69.7192
3542.65	69.7609
3544.58	69.8967
3546.51	69.9237
3548.44	69.8872
3550.36	69.8572
3552.29	69.9023
3554.22	69.8913
3556.15	69.8257
3558.08	69.7963
3560.01	69.7949
3561.94	69.8288
3563.86	69.796
3565.79	69.6893
3567.72	69.6995
3569.65	69.807
3571.58	69.9215
3573.51	70.0335
3575.44	70.0641
3577.36	70.0596
3579.29	70.1365
3581.22	70.2102
3583.15	70.2126
3585.08	70.0683
3587.01	69.886
3588.94	69.7187
3590.86	69.4575
3592.79	69.2655
3594.72	69.2318
3596.65	69.225
3598.58	69.3515
3600.51	69.5407
3602.43	69.5392
3604.36	69.5049
3606.29	69.7003
3608.22	69.8343
3610.15	69.7697
3612.08	69.6351
3614.01	69.5345
3615.93	69.4625
3617.86	69.325
3619.79	69.3206
3621.72	69.4158
3623.65	69.4807
3625.58	69.6159
3627.51	69.6133
3629.43	69.4758
3631.36	69.444
3633.29	69.6318
3635.22	69.6483
3637.15	69.4387
3639.08	69.1272
3641.01	68.8653
3642.93	68.7945
3644.86	68.7066
3646.79	68.636
3648.72	68.5647
3650.65	68.5241
3652.58	68.5548
3654.5	68.6933
3656.43	69.0906
3658.36	69.2539
3660.29	69.4044
3662.22	69.6485
3664.15	69.6878
3666.07	69.6352
3668	69.6449
3669.93	69.7142
3671.86	69.6266
3673.79	69.5714
3675.72	69.6739
3677.65	69.7631
3679.57	69.8656
3681.5	70.0631
3683.43	70.2093
3685.36	69.9261
3687.29	69.8403
3689.22	70.0193
3691.15	69.9644
3693.07	69.7334
3695	69.5061
3696.93	69.4535
3698.86	69.5969
3700.79	69.8991
3702.72	70.2031
3704.65	70.3814
3706.57	70.5702
3708.5	70.7671
3710.43	70.7606
3712.36	70.4952
3714.29	70.236
3716.22	70.0753
3718.14	69.9613
3720.07	69.7681
3722	69.5214
3723.93	69.4984
3725.86	69.6133
3727.79	69.6765
3729.72	69.7454
3731.64	69.8519
3733.57	69.6826
3735.5	69.553
3737.43	69.3851
3739.36	69.0619
3741.29	68.7523
3743.22	68.5534
3745.14	68.4808
3747.07	68.3435
3749	68.1235
3750.93	68.1496
3752.86	68.3413
3754.79	68.5558
3756.72	68.8213
3758.64	69.0746
3760.57	69.178
3762.5	69.449
3764.43	69.6971
3766.36	69.7786
3768.29	69.7613
3770.21	69.7207
3772.14	69.69
3774.07	69.5798
3776	69.4084
3777.93	69.395
3779.86	69.3967
3781.78	69.3845
3783.71	69.4446
3785.64	69.4596
3787.57	69.5007
3789.5	69.5236
3791.43	69.6656
3793.36	69.85
3795.28	69.8369
3797.21	69.7661
3799.14	69.6931
3801.07	69.6574
3803	69.8121
3804.93	69.9313
3806.86	69.9831
3808.78	69.8467
3810.71	69.6259
3812.64	69.4027
3814.57	69.2974
3816.5	69.2208
3818.43	69.198
3820.36	69.1567
3822.28	69.0935
3824.21	69.127
3826.14	69.2561
3828.07	69.4233
3830	69.6281
3831.93	69.6538
3833.86	69.6224
3835.78	69.365
3837.71	69.1957
3839.64	69.2292
3841.57	69.2102
3843.5	69.2627
3845.43	69.3621
3847.35	69.4748
3849.28	69.6025
3851.21	69.7111
3853.14	69.7022
3855.07	69.5832
3857	69.4533
3858.93	69.3068
3860.85	69.275
3862.78	69.1804
3864.71	69.1465
3866.64	69.1589
3868.57	69.0576
3870.5	69.1079
3872.43	69.2518
3874.35	69.3453
3876.28	69.4395
3878.21	69.5466
3880.14	69.5333
3882.07	69.5078
3884	69.5095
3885.92	69.6255
3887.85	69.8018
3889.78	69.7358
3891.71	69.5691
3893.64	69.3363
3895.57	69.1333
3897.49	69.0133
3899.42	68.9172
3901.35	68.8055
3903.28	68.8565
3905.21	68.9701
3907.14	69.0568
3909.07	69.1891
3910.99	69.4093
3912.92	69.69
3914.85	69.8615
3916.78	69.874
3918.71	69.7931
3920.64	69.6949
3922.57	69.6593
3924.49	69.5987
3926.42	69.4848
3928.35	69.4551
3930.28	69.5229
3932.21	69.528
3934.14	69.5117
3936.07	69.4988
3937.99	69.4862
3939.92	69.4466
3941.85	69.3957
3943.78	69.3185
3945.71	69.1868
3947.64	69.1003
3949.57	69.1693
3951.49	69.2316
3953.42	69.2762
3955.35	69.3443
3957.28	69.3812
3959.21	69.3742
3961.14	69.3789
3963.06	69.3952
3964.99	69.3983
3966.92	69.3297
3968.85	69.2415
3970.78	69.1575
3972.71	69.0145
3974.64	68.913
3976.56	68.926
3978.49	68.9127
3980.42	68.9512
3982.35	69.0251
3984.28	69.0738
3986.21	69.0947
3988.14	69.2235
3990.06	69.3509
3991.99	69.436
3993.92	69.2609
3995.85	68.9967
3997.78	69.0308
3999.71	69.2624
4001.63	0

## Sheet: B3
399.199	100
401.128	89.1968
403.056	76.5892
404.985	68.5686
406.913	66.2105
408.842	66.6291
410.77	66.3731
412.699	65.7494
414.627	66.9584
416.556	69.7942
418.484	72.7638
420.413	74.2393
422.341	74.9335
424.27	75.6979
426.198	76.0875
428.127	76.1129
430.055	76.1703
431.984	76.3611
433.912	75.2561
435.841	73.7969
437.769	72.5003
439.698	71.8591
441.626	71.9966
443.555	72.9983
445.483	73.887
447.412	74.4424
449.34	75.1223
451.269	75.6173
453.197	75.952
455.126	76.0332
457.054	75.6594
458.983	75.3577
460.911	75.3633
462.84	75.2206
464.768	75.1607
466.697	74.9974
468.625	75.0272
470.554	75.2738
472.482	75.5291
474.411	76.0076
476.339	76.4405
478.268	76.4458
480.196	76.4135
482.125	76.2405
484.053	75.9057
485.982	75.8238
487.91	75.845
489.839	75.4983
491.767	75.0898
493.696	74.9379
495.624	75.0697
497.553	75.3869
499.481	75.707
501.41	76.0948
503.338	76.45
505.267	76.7765
507.195	77.2383
509.124	77.6132
511.052	77.7097
512.981	77.5719
514.909	77.1556
516.838	76.5917
518.766	76.1968
520.695	76.0301
522.623	75.8599
524.552	75.729
526.48	75.7377
528.409	75.7425
530.337	75.736
532.266	75.797
534.194	75.9475
536.123	76.2027
538.051	76.3432
539.98	76.339
541.908	76.3007
543.837	76.4384
545.765	76.7234
547.693	76.9931
549.622	77.0393
551.551	77.0621
553.479	77.1445
555.408	77.1411
557.336	77.0692
559.264	76.893
561.193	76.7408
563.121	76.6068
565.05	76.4364
566.979	76.467
568.907	76.6436
570.836	76.8271
572.764	76.9607
574.693	77.0316
576.621	76.9848
578.55	76.9104
580.478	76.8026
582.407	76.7509
584.335	76.7978
586.264	76.6161
588.192	76.3506
590.12	76.0588
592.049	75.9274
593.977	76.0098
595.906	76.0735
597.835	76.1699
599.763	76.3964
601.692	76.8006
603.62	77.2278
605.548	77.4837
607.477	77.6464
609.405	77.8783
611.334	77.9864
613.263	77.821
615.191	77.6063
617.12	77.4049
619.048	77.2181
620.976	77.0209
622.905	76.8781
624.833	76.7789
626.762	76.7219
628.691	76.8106
630.619	76.8598
632.548	76.7914
634.476	76.7611
636.404	76.7339
638.333	76.7287
640.261	76.8449
642.19	76.9845
644.119	77.1925
646.047	77.3765
647.976	77.402
649.904	77.3799
651.832	77.2525
653.761	77.0926
655.689	76.9213
657.618	76.7214
659.546	76.5526
661.475	76.4269
663.403	76.3428
665.332	76.3504
667.26	76.302
669.189	76.1651
671.117	76.092
673.046	75.9544
674.975	75.7596
676.903	75.6468
678.832	75.5346
680.76	75.3138
682.688	75.0062
684.617	74.641
686.545	74.1549
688.474	73.5508
690.403	72.8344
692.331	71.9402
694.26	70.9146
696.188	69.9712
698.116	69.2146
700.045	68.6296
701.973	68.2919
703.902	68.1665
705.83	68.0229
707.759	67.5763
709.687	66.7314
711.616	65.4302
713.544	63.8729
715.473	62.4019
717.401	61.0737
719.33	60.0258
721.258	59.4275
723.187	59.3233
725.115	59.691
727.044	60.4372
728.972	61.4558
730.901	62.569
732.829	63.4761
734.758	64.0276
736.686	64.2614
738.615	64.2582
740.543	64.2202
742.472	64.2201
744.4	64.3223
746.329	64.598
748.257	65.0175
750.186	65.5612
752.114	66.1715
754.043	66.7629
755.971	67.2554
757.9	67.614
759.828	67.8599
761.757	68.116
763.685	68.3627
765.614	68.5584
767.542	68.7027
769.471	68.781
771.399	68.8277
773.328	68.8723
775.256	68.9816
777.185	69.185
779.113	69.3997
781.042	69.6023
782.97	69.8454
784.899	70.1533
786.827	70.4744
788.756	70.8059
790.684	71.0962
792.613	71.2816
794.541	71.2717
796.47	70.9807
798.398	70.4145
800.327	69.7261
802.255	69.0179
804.184	68.3552
806.112	67.7939
808.041	67.4051
809.969	67.2652
811.898	67.4119
813.826	67.7469
815.755	68.2493
817.683	68.9002
819.612	69.5382
821.54	70.0877
823.469	70.4938
825.397	70.7856
827.326	70.9901
829.254	71.1683
831.183	71.3766
833.111	71.5249
835.04	71.5392
836.968	71.4411
838.897	71.3576
840.825	71.2663
842.754	71.2294
844.682	71.2246
846.611	71.1145
848.539	70.9797
850.468	70.9049
852.396	70.9632
854.325	71.1045
856.253	71.2741
858.182	71.434
860.11	71.4957
862.039	71.4543
863.967	71.3083
865.896	71.1575
867.824	71.035
869.753	70.9847
871.681	70.925
873.61	70.825
875.538	70.7771
877.467	70.8142
879.395	70.941
881.324	71.0807
883.252	71.2276
885.181	71.425
887.109	71.6076
889.038	71.7738
890.966	71.9205
892.895	72.0922
894.823	72.3455
896.752	72.6254
898.68	72.8662
900.609	73.0652
902.537	73.2463
904.466	73.376
906.394	73.4369
908.323	73.4558
910.251	73.5056
912.18	73.5674
914.108	73.5814
916.037	73.6109
917.965	73.614
919.894	73.6075
921.822	73.6546
923.751	73.6861
925.679	73.7046
927.608	73.6726
929.536	73.5964
931.465	73.4746
933.393	73.3627
935.322	73.3173
937.25	73.3053
939.179	73.2607
941.107	73.2223
943.036	73.2419
944.964	73.2047
946.893	73.1293
948.821	73.0452
950.75	72.934
952.678	72.8323
954.607	72.7239
956.535	72.6511
958.464	72.6189
960.392	72.6463
962.321	72.6877
964.249	72.6764
966.178	72.6641
968.106	72.7261
970.035	72.7913
971.963	72.768
973.892	72.7202
975.82	72.6884
977.749	72.6454
979.677	72.6331
981.606	72.6723
983.534	72.7388
985.463	72.7659
987.391	72.7531
989.32	72.6907
991.248	72.5996
993.177	72.5139
995.105	72.4324
997.034	72.3281
998.962	72.2126
1000.89	72.0618
1002.82	71.8878
1004.75	71.7348
1006.68	71.6343
1008.61	71.5747
1010.53	71.5205
1012.46	71.4125
1014.39	71.2745
1016.32	71.1767
1018.25	71.1689
1020.18	71.2199
1022.1	71.2975
1024.03	71.3814
1025.96	71.4598
1027.89	71.5186
1029.82	71.5857
1031.75	71.6665
1033.67	71.765
1035.6	71.8945
1037.53	72.0139
1039.46	72.0942
1041.39	72.1603
1043.32	72.2453
1045.25	72.3294
1047.17	72.399
1049.1	72.4422
1051.03	72.4503
1052.96	72.4728
1054.89	72.4938
1056.82	72.4936
1058.75	72.4801
1060.67	72.5121
1062.6	72.5726
1064.53	72.598
1066.46	72.575
1068.39	72.499
1070.32	72.4009
1072.24	72.301
1074.17	72.2157
1076.1	72.1325
1078.03	72.0285
1079.96	71.9688
1081.89	71.9109
1083.82	71.8201
1085.74	71.7734
1087.67	71.7512
1089.6	71.7075
1091.53	71.6378
1093.46	71.5807
1095.39	71.5585
1097.32	71.5785
1099.24	71.6171
1101.17	71.6034
1103.1	71.5111
1105.03	71.3529
1106.96	71.2123
1108.89	71.08
1110.82	70.9218
1112.74	70.7991
1114.67	70.7054
1116.6	70.6366
1118.53	70.6389
1120.46	70.7285
1122.39	70.8646
1124.32	71.0159
1126.24	71.1607
1128.17	71.2469
1130.1	71.267
1132.03	71.2088
1133.96	71.0642
1135.89	70.8587
1137.81	70.5814
1139.74	70.2243
1141.67	69.8137
1143.6	69.3231
1145.53	68.7892
1147.46	68.2157
1149.38	67.6243
1151.31	67.0231
1153.24	66.4169
1155.17	65.7853
1157.1	65.0714
1159.03	64.2732
1160.96	63.4753
1162.88	62.7968
1164.81	62.2746
1166.74	61.9314
1168.67	61.8122
1170.6	61.9304
1172.53	62.3106
1174.46	62.9115
1176.38	63.6561
1178.31	64.4289
1180.24	65.0702
1182.17	65.5159
1184.1	65.7062
1186.03	65.6727
1187.95	65.5023
1189.88	65.2141
1191.81	64.8806
1193.74	64.5967
1195.67	64.42
1197.6	64.3897
1199.53	64.5246
1201.45	64.8104
1203.38	65.2057
1205.31	65.6133
1207.24	65.9492
1209.17	66.2711
1211.1	66.5962
1213.03	66.9035
1214.95	67.1592
1216.88	67.3133
1218.81	67.4333
1220.74	67.5435
1222.67	67.6189
1224.6	67.6634
1226.53	67.6746
1228.45	67.6598
1230.38	67.6131
1232.31	67.4982
1234.24	67.342
1236.17	67.1981
1238.1	67.1019
1240.03	67.0176
1241.95	66.9419
1243.88	66.9072
1245.81	66.944
1247.74	67.0118
1249.67	67.1055
1251.6	67.2795
1253.52	67.5028
1255.45	67.7234
1257.38	67.9291
1259.31	68.1163
1261.24	68.277
1263.17	68.3986
1265.1	68.5015
1267.02	68.5976
1268.95	68.6793
1270.88	68.7399
1272.81	68.7799
1274.74	68.8131
1276.67	68.8721
1278.59	68.9428
1280.52	68.9932
1282.45	69.024
1284.38	69.0512
1286.31	69.0437
1288.24	68.9832
1290.16	68.8831
1292.09	68.7795
1294.02	68.6667
1295.95	68.5217
1297.88	68.394
1299.81	68.319
1301.74	68.2626
1303.66	68.2297
1305.59	68.2129
1307.52	68.225
1309.45	68.2741
1311.38	68.3436
1313.31	68.4232
1315.24	68.5321
1317.16	68.6719
1319.09	68.82
1321.02	68.9514
1322.95	69.089
1324.88	69.2309
1326.81	69.3075
1328.73	69.2249
1330.66	69.0521
1332.59	68.8136
1334.52	68.5274
1336.45	68.2218
1338.38	67.8956
1340.31	67.5615
1342.23	67.2359
1344.16	66.9422
1346.09	66.7051
1348.02	66.5455
1349.95	66.4657
1351.88	66.2191
1353.81	65.6775
1355.73	64.8938
1357.66	64.0599
1359.59	63.2725
1361.52	62.5597
1363.45	61.5657
1365.38	60.1266
1367.31	58.3376
1369.23	56.6014
1371.16	55.2096
1373.09	54.2845
1375.02	53.9494
1376.95	54.3015
1378.88	55.1893
1380.81	56.6356
1382.73	58.6557
1384.66	61.1514
1386.59	63.8846
1388.52	66.451
1390.45	68.4003
1392.38	69.6928
1394.3	70.4304
1396.23	70.866
1398.16	71.0379
1400.09	70.9413
1402.02	70.7249
1403.95	70.5418
1405.88	70.4001
1407.8	70.1682
1409.73	69.8894
1411.66	69.589
1413.59	69.2027
1415.52	68.8171
1417.45	68.4862
1419.38	68.0344
1421.3	67.288
1423.23	66.2989
1425.16	64.9772
1427.09	63.3601
1429.02	61.5959
1430.95	59.7545
1432.87	57.8355
1434.8	55.854
1436.73	53.9156
1438.66	52.0881
1440.59	50.3274
1442.52	48.7383
1444.44	47.1431
1446.37	45.3653
1448.3	43.4741
1450.23	41.6754
1452.16	39.9478
1454.09	38.3562
1456.02	36.9661
1457.94	35.9207
1459.87	35.3163
1461.8	35.8165
1463.73	37.383
1465.66	39.9662
1467.59	43.3069
1469.52	47.1485
1471.44	51.1354
1473.37	55.1143
1475.3	58.9738
1477.23	62.483
1479.16	65.2371
1481.09	67.1055
1483.02	68.1766
1484.94	68.6687
1486.87	68.7761
1488.8	69.038
1490.73	69.2607
1492.66	69.5798
1494.59	69.953
1496.52	70.1227
1498.44	70.2129
1500.37	70.3281
1502.3	70.4743
1504.23	70.6274
1506.16	70.7141
1508.09	70.9673
1510.01	71.2434
1511.94	71.5178
1513.87	71.8123
1515.8	72.1578
1517.73	72.5258
1519.66	72.9991
1521.59	73.3221
1523.51	73.3484
1525.44	73.4018
1527.37	73.585
1529.3	73.695
1531.23	73.7498
1533.16	73.7623
1535.09	73.8186
1537.01	73.8308
1538.94	73.8215
1540.87	73.8645
1542.8	73.9598
1544.73	74.0925
1546.66	74.3939
1548.58	74.4197
1550.51	74.4096
1552.44	74.4936
1554.37	74.5996
1556.3	74.5921
1558.23	74.5476
1560.15	74.4619
1562.08	74.4382
1564.01	74.489
1565.94	74.3656
1567.87	74.2441
1569.8	74.207
1571.73	74.2042
1573.65	74.1817
1575.58	73.9279
1577.51	73.7591
1579.44	73.6309
1581.37	73.5589
1583.3	73.5655
1585.23	73.5588
1587.15	73.5809
1589.08	73.6615
1591.01	73.6654
1592.94	73.4904
1594.87	73.3352
1596.8	73.1824
1598.72	72.9826
1600.65	72.7608
1602.58	72.6365
1604.51	72.6313
1606.44	72.671
1608.37	72.7911
1610.3	72.9886
1612.22	73.2508
1614.15	73.5654
1616.08	73.8851
1618.01	74.1367
1619.94	74.3364
1621.87	74.5757
1623.8	74.7149
1625.72	74.6829
1627.65	74.6095
1629.58	74.5515
1631.51	74.4964
1633.44	74.4754
1635.37	74.3929
1637.3	74.2167
1639.22	74.0911
1641.15	74.2288
1643.08	74.2797
1645.01	74.2912
1646.94	74.3475
1648.87	74.4779
1650.8	74.4762
1652.72	74.3424
1654.65	74.3113
1656.58	74.3973
1658.51	74.497
1660.44	74.5943
1662.37	74.5773
1664.29	74.4743
1666.22	74.5128
1668.15	74.6651
1670.08	74.6656
1672.01	74.6639
1673.94	74.5867
1675.87	74.5001
1677.79	74.3585
1679.72	74.196
1681.65	74.1721
1683.58	74.2809
1685.51	74.3163
1687.44	74.2559
1689.37	74.0619
1691.29	73.8436
1693.22	73.6833
1695.15	73.487
1697.08	73.321
1699.01	73.0889
1700.94	72.8481
1702.86	72.7119
1704.79	72.621
1706.72	72.5013
1708.65	72.4424
1710.58	72.4571
1712.51	72.3525
1714.43	72.1051
1716.36	71.7892
1718.29	71.5573
1720.22	71.4578
1722.15	71.3774
1724.08	71.1145
1726.01	70.8618
1727.93	70.4814
1729.86	69.7465
1731.79	68.4657
1733.72	66.4947
1735.65	63.9919
1737.58	61.2776
1739.51	58.6698
1741.43	56.592
1743.36	55.2944
1745.29	54.9246
1747.22	55.6206
1749.15	57.1159
1751.08	59.1654
1753.01	61.8638
1754.93	64.7291
1756.86	67.3897
1758.79	69.5879
1760.72	71.0443
1762.65	71.8655
1764.58	72.2946
1766.51	72.5752
1768.43	72.8741
1770.36	73.0972
1772.29	73.2682
1774.22	73.3708
1776.15	73.4325
1778.08	73.5472
1780	73.7189
1781.93	73.8881
1783.86	74.0622
1785.79	74.2109
1787.72	74.2238
1789.65	74.2335
1791.58	74.2812
1793.5	74.4153
1795.43	74.6056
1797.36	74.7208
1799.29	74.7969
1801.22	74.8339
1803.15	74.8887
1805.07	74.9754
1807	75.0349
1808.93	75.0578
1810.86	75.1294
1812.79	75.1317
1814.72	75.0556
1816.65	75.0913
1818.57	75.1564
1820.5	75.1645
1822.43	75.0884
1824.36	74.9739
1826.29	74.8901
1828.22	74.8517
1830.14	74.8595
1832.07	74.8186
1834	74.8207
1835.93	74.8708
1837.86	74.8913
1839.79	74.8545
1841.72	74.7973
1843.64	74.8069
1845.57	74.8267
1847.5	74.8374
1849.43	74.7363
1851.36	74.5541
1853.29	74.5523
1855.21	74.7632
1857.14	74.8778
1859.07	74.8643
1861	74.9601
1862.93	75.0373
1864.86	74.9228
1866.79	74.6925
1868.71	74.4906
1870.64	74.4119
1872.57	74.4463
1874.5	74.5175
1876.43	74.4772
1878.36	74.4642
1880.29	74.6541
1882.21	74.8462
1884.14	74.9061
1886.07	74.9575
1888	75.0034
1889.93	74.8966
1891.86	74.7168
1893.79	74.5674
1895.71	74.6286
1897.64	74.8713
1899.57	75.1327
1901.5	75.326
1903.43	75.5267
1905.36	75.7127
1907.29	75.7784
1909.21	75.8055
1911.14	75.8763
1913.07	75.6446
1915	75.1793
1916.93	74.9312
1918.86	74.9695
1920.78	75.0668
1922.71	75.0533
1924.64	75.0003
1926.57	74.9551
1928.5	74.9125
1930.43	74.901
1932.36	74.7415
1934.28	74.4187
1936.21	74.1012
1938.14	73.7425
1940.07	73.0918
1942	72.6454
1943.93	72.8534
1945.86	73.1308
1947.78	73.2089
1949.71	73.3045
1951.64	73.7681
1953.57	74.3433
1955.5	74.8203
1957.43	75.3436
1959.35	76.2504
1961.28	77.3497
1963.21	78.1268
1965.14	78.3226
1967.07	77.9694
1969	77.7438
1970.92	77.6891
1972.85	77.2397
1974.78	76.4802
1976.71	75.6819
1978.64	74.8767
1980.57	73.9354
1982.5	72.8574
1984.42	72.2666
1986.35	72.673
1988.28	73.1019
1990.21	72.9781
1992.14	72.5481
1994.07	72.1992
1996	72.2093
1997.92	72.3537
1999.85	72.4418
2001.78	72.6526
2003.71	73.1616
2005.64	73.5847
2007.57	73.7719
2009.49	73.9858
2011.42	74.8381
2013.35	76.3469
2015.28	77.1942
2017.21	77.1956
2019.14	76.6518
2021.07	76.1818
2022.99	76.2088
2024.92	76.7854
2026.85	77.5153
2028.78	77.9937
2030.71	78.3711
2032.64	78.2136
2034.57	77.6698
2036.49	77.3792
2038.42	77.2143
2040.35	76.9586
2042.28	76.13
2044.21	74.9626
2046.14	74.0369
2048.07	73.7527
2049.99	74.0398
2051.92	74.9265
2053.85	75.878
2055.78	76.2215
2057.71	76.2728
2059.64	76.2373
2061.57	75.94
2063.49	75.7201
2065.42	75.5922
2067.35	75.6484
2069.28	75.5412
2071.21	75.2498
2073.14	74.9405
2075.06	74.6548
2076.99	74.633
2078.92	74.8213
2080.85	74.8235
2082.78	74.3937
2084.71	74.0336
2086.64	73.9879
2088.56	73.869
2090.49	73.7254
2092.42	73.8235
2094.35	74.0126
2096.28	74.2094
2098.21	74.4679
2100.14	74.7546
2102.06	75.1267
2103.99	75.447
2105.92	75.403
2107.85	75.3461
2109.78	75.454
2111.71	75.5713
2113.63	75.5701
2115.56	75.2845
2117.49	74.7582
2119.42	74.5781
2121.35	74.4379
2123.28	74.2891
2125.2	74.2565
2127.13	74.2267
2129.06	74.2579
2130.99	74.1275
2132.92	73.6173
2134.85	73.2534
2136.78	73.3639
2138.7	73.6013
2140.63	73.7541
2142.56	74.3085
2144.49	75.304
2146.42	76.2114
2148.35	76.1114
2150.28	75.1924
2152.2	74.6232
2154.13	74.1322
2156.06	73.4731
2157.99	72.7168
2159.92	72.3782
2161.85	72.7744
2163.78	73.2905
2165.7	73.5475
2167.63	73.9145
2169.56	74.8711
2171.49	75.94
2173.42	76.7095
2175.35	76.2398
2177.28	74.877
2179.2	73.8926
2181.13	73.1486
2183.06	72.3731
2184.99	72.0875
2186.92	72.4251
2188.85	72.7432
2190.77	72.75
2192.7	72.8777
2194.63	73.1924
2196.56	73.545
2198.49	74.3364
2200.42	75.2923
2202.34	75.4834
2204.27	75.2738
2206.2	75.3709
2208.13	75.4543
2210.06	75.3971
2211.99	75.5462
2213.92	75.743
2215.84	75.8158
2217.77	75.7804
2219.7	75.6535
2221.63	75.3874
2223.56	74.9752
2225.49	74.6313
2227.42	74.347
2229.34	74.1211
2231.27	73.8848
2233.2	73.8233
2235.13	73.8204
2237.06	73.9818
2238.99	74.3254
2240.91	74.5308
2242.84	74.4981
2244.77	74.3836
2246.7	74.3703
2248.63	74.4682
2250.56	74.4696
2252.49	74.3659
2254.41	74.1663
2256.34	73.9677
2258.27	73.9247
2260.2	74.0635
2262.13	74.2489
2264.06	74.3394
2265.99	74.4804
2267.91	74.5233
2269.84	74.4957
2271.77	74.5701
2273.7	74.6668
2275.63	74.7707
2277.56	74.9776
2279.49	75.1632
2281.41	75.2218
2283.34	75.2485
2285.27	75.2844
2287.2	75.2526
2289.13	75.099
2291.06	74.8043
2292.99	74.6177
2294.91	74.4748
2296.84	74.2697
2298.77	73.9735
2300.7	73.6488
2302.63	73.4966
2304.56	73.4865
2306.48	73.4329
2308.41	73.3319
2310.34	73.2481
2312.27	73.3298
2314.2	73.4628
2316.13	73.4667
2318.05	73.4087
2319.98	73.3494
2321.91	73.2231
2323.84	72.9893
2325.77	72.6593
2327.7	72.4385
2329.63	72.3105
2331.55	72.2193
2333.48	72.1606
2335.41	72.1428
2337.34	72.253
2339.27	72.5475
2341.2	72.8967
2343.12	73.0502
2345.05	73.0653
2346.98	73.1795
2348.91	73.3456
2350.84	73.3532
2352.77	73.2543
2354.7	73.0724
2356.62	72.7903
2358.55	72.5511
2360.48	72.3461
2362.41	72.1475
2364.34	72.0412
2366.27	72.1212
2368.2	72.2909
2370.12	72.3329
2372.05	72.4609
2373.98	72.8527
2375.91	73.2118
2377.84	73.4494
2379.77	73.6303
2381.7	73.7042
2383.62	73.786
2385.55	73.8419
2387.48	73.907
2389.41	74.0497
2391.34	74.2106
2393.27	74.3696
2395.2	74.5102
2397.12	74.5957
2399.05	74.6344
2400.98	74.6511
2402.91	74.6209
2404.84	74.5386
2406.77	74.3049
2408.7	74.0697
2410.62	73.8383
2412.55	73.5354
2414.48	73.3818
2416.41	73.3844
2418.34	73.4482
2420.26	73.5829
2422.19	73.7968
2424.12	73.9882
2426.05	74.08
2427.98	74.1818
2429.91	74.2849
2431.84	74.2879
2433.76	74.2226
2435.69	74.2632
2437.62	74.3508
2439.55	74.4267
2441.48	74.5175
2443.41	74.5522
2445.34	74.5327
2447.26	74.4959
2449.19	74.4802
2451.12	74.4747
2453.05	74.4333
2454.98	74.3605
2456.91	74.1972
2458.84	74.068
2460.76	74.0521
2462.69	74.0921
2464.62	74.1366
2466.55	74.1375
2468.48	74.137
2470.41	74.0637
2472.34	73.9181
2474.26	73.8101
2476.19	73.7451
2478.12	73.7592
2480.05	73.7194
2481.98	73.562
2483.91	73.4301
2485.83	73.4422
2487.76	73.4693
2489.69	73.5095
2491.62	73.6019
2493.55	73.6785
2495.48	73.7277
2497.41	73.6351
2499.33	73.4925
2501.26	73.4411
2503.19	73.3793
2505.12	73.3184
2507.05	73.1979
2508.98	73.1242
2510.91	73.2359
2512.83	73.3182
2514.76	73.338
2516.69	73.3751
2518.62	73.4204
2520.55	73.3902
2522.48	73.2807
2524.4	73.1067
2526.33	73.0438
2528.26	73.0762
2530.19	73.0819
2532.12	73.1212
2534.05	73.1811
2535.97	73.2473
2537.9	73.2874
2539.83	73.3174
2541.76	73.3793
2543.69	73.4301
2545.62	73.4515
2547.55	73.4504
2549.47	73.4221
2551.4	73.414
2553.33	73.4812
2555.26	73.56
2557.19	73.5758
2559.12	73.5547
2561.05	73.4819
2562.97	73.2973
2564.9	73.1166
2566.83	73.1014
2568.76	73.1034
2570.69	73.0642
2572.62	73.0477
2574.55	73.081
2576.47	73.0692
2578.4	73.0379
2580.33	73.0809
2582.26	73.128
2584.19	73.0517
2586.12	72.9367
2588.05	72.8304
2589.97	72.692
2591.9	72.5899
2593.83	72.5851
2595.76	72.5962
2597.69	72.5995
2599.62	72.6073
2601.54	72.5902
2603.47	72.6007
2605.4	72.6417
2607.33	72.6941
2609.26	72.6966
2611.19	72.6539
2613.11	72.5703
2615.04	72.4658
2616.97	72.3595
2618.9	72.2679
2620.83	72.195
2622.76	72.106
2624.69	72.0264
2626.61	71.9532
2628.54	71.9193
2630.47	71.9224
2632.4	71.8799
2634.33	71.8435
2636.26	71.8821
2638.19	71.9365
2640.11	71.9432
2642.04	71.95
2643.97	71.9733
2645.9	71.997
2647.83	72.022
2649.76	72.0285
2651.68	72.0375
2653.61	72.0363
2655.54	72.0224
2657.47	71.9733
2659.4	71.9068
2661.33	71.8619
2663.26	71.8342
2665.18	71.8056
2667.11	71.7578
2669.04	71.699
2670.97	71.6472
2672.9	71.617
2674.83	71.6052
2676.76	71.6055
2678.68	71.6258
2680.61	71.6314
2682.54	71.6452
2684.47	71.6557
2686.4	71.679
2688.33	71.7135
2690.26	71.7394
2692.18	71.7994
2694.11	71.8314
2696.04	71.7957
2697.97	71.781
2699.9	71.788
2701.83	71.7662
2703.76	71.7589
2705.68	71.7445
2707.61	71.6922
2709.54	71.645
2711.47	71.5787
2713.4	71.4697
2715.33	71.3342
2717.25	71.2152
2719.18	71.1102
2721.11	70.9775
2723.04	70.8557
2724.97	70.7942
2726.9	70.7452
2728.82	70.7299
2730.75	70.7737
2732.68	70.8426
2734.61	70.9439
2736.54	71.0948
2738.47	71.2384
2740.4	71.3024
2742.32	71.3138
2744.25	71.3045
2746.18	71.2788
2748.11	71.2636
2750.04	71.2473
2751.97	71.2103
2753.9	71.162
2755.82	71.1277
2757.75	71.1217
2759.68	71.1349
2761.61	71.1662
2763.54	71.2311
2765.47	71.2578
2767.39	71.2079
2769.32	71.1216
2771.25	71.0159
2773.18	70.9334
2775.11	70.8198
2777.04	70.6533
2778.97	70.4702
2780.89	70.2749
2782.82	70.0576
2784.75	69.8456
2786.68	69.623
2788.61	69.3821
2790.54	69.145
2792.47	68.8728
2794.39	68.6077
2796.32	68.3914
2798.25	68.1758
2800.18	67.996
2802.11	67.7858
2804.04	67.5211
2805.97	67.2387
2807.89	66.9217
2809.82	66.5402
2811.75	66.1105
2813.68	65.6012
2815.61	65.0229
2817.54	64.3591
2819.47	63.5949
2821.39	62.7711
2823.32	61.8568
2825.25	60.7717
2827.18	59.4657
2829.11	57.8022
2831.04	55.7089
2832.96	53.1447
2834.89	50.0416
2836.82	46.3996
2838.75	42.2907
2840.68	37.8194
2842.61	33.2573
2844.53	28.8971
2846.46	25.0958
2848.39	22.1767
2850.32	20.3524
2852.25	19.7157
2854.18	20.1981
2856.11	21.565
2858.03	23.5087
2859.96	25.6698
2861.89	27.788
2863.82	29.7143
2865.75	31.3756
2867.68	32.7879
2869.61	34.0297
2871.53	35.1318
2873.46	36.1413
2875.39	37.068
2877.32	37.8722
2879.25	38.4695
2881.18	38.7215
2883.11	38.4988
2885.03	37.7312
2886.96	36.4364
2888.89	34.7486
2890.82	32.8692
2892.75	30.9884
2894.68	29.2116
2896.6	27.563
2898.53	26.007
2900.46	24.5218
2902.39	23.0599
2904.32	21.5527
2906.25	19.9477
2908.18	18.2358
2910.1	16.4645
2912.03	14.6898
2913.96	12.9987
2915.89	11.5353
2917.82	10.4426
2919.75	9.84246
2921.68	9.79547
2923.6	10.3384
2925.53	11.4806
2927.46	13.2083
2929.39	15.4552
2931.32	18.0928
2933.25	20.9212
2935.18	23.7371
2937.1	26.3432
2939.03	28.5242
2940.96	30.1318
2942.89	31.122
2944.82	31.5263
2946.75	31.4717
2948.67	31.1011
2950.6	30.6109
2952.53	30.2697
2954.46	30.2923
2956.39	30.8635
2958.32	32.0917
2960.24	33.9919
2962.17	36.507
2964.1	39.485
2966.03	42.7293
2967.96	46.0578
2969.89	49.3196
2971.82	52.395
2973.74	55.1972
2975.67	57.6502
2977.6	59.7686
2979.53	61.5789
2981.46	63.0346
2983.39	64.1903
2985.32	65.1213
2987.24	65.8933
2989.17	66.5092
2991.1	66.9679
2993.03	67.321
2994.96	67.556
2996.89	67.6869
2998.82	67.7545
3000.74	67.7813
3002.67	67.801
3004.6	67.8813
3006.53	68.0189
3008.46	68.1698
3010.39	68.3199
3012.31	68.4626
3014.24	68.6003
3016.17	68.7522
3018.1	68.921
3020.03	69.0805
3021.96	69.2113
3023.89	69.3648
3025.81	69.5402
3027.74	69.6699
3029.67	69.8168
3031.6	70.0012
3033.53	70.1258
3035.46	70.2219
3037.39	70.2739
3039.31	70.2741
3041.24	70.2703
3043.17	70.3121
3045.1	70.3739
3047.03	70.4145
3048.96	70.4657
3050.89	70.5184
3052.81	70.5757
3054.74	70.641
3056.67	70.7434
3058.6	70.841
3060.53	70.8748
3062.46	70.9464
3064.38	71.0235
3066.31	71.106
3068.24	71.2183
3070.17	71.3702
3072.1	71.5332
3074.03	71.6551
3075.95	71.7029
3077.88	71.7689
3079.81	71.9039
3081.74	72.0581
3083.67	72.1543
3085.6	72.1939
3087.53	72.215
3089.45	72.205
3091.38	72.1536
3093.31	72.1562
3095.24	72.1809
3097.17	72.1886
3099.1	72.1755
3101.03	72.1709
3102.95	72.18
3104.88	72.2946
3106.81	72.4267
3108.74	72.4821
3110.67	72.4276
3112.6	72.3653
3114.53	72.3753
3116.45	72.3714
3118.38	72.371
3120.31	72.4768
3122.24	72.5499
3124.17	72.5625
3126.1	72.584
3128.02	72.6237
3129.95	72.65
3131.88	72.6805
3133.81	72.6945
3135.74	72.6501
3137.67	72.5677
3139.59	72.5502
3141.52	72.6001
3143.45	72.6692
3145.38	72.7871
3147.31	72.9673
3149.24	73.0881
3151.17	73.1536
3153.09	73.1778
3155.02	73.1406
3156.95	73.0711
3158.88	73.0083
3160.81	72.9164
3162.74	72.7714
3164.67	72.5867
3166.59	72.3714
3168.52	72.183
3170.45	72.0874
3172.38	72.0712
3174.31	72.0985
3176.24	72.155
3178.16	72.2043
3180.09	72.2724
3182.02	72.3925
3183.95	72.5255
3185.88	72.6629
3187.81	72.7042
3189.74	72.6553
3191.66	72.5733
3193.59	72.529
3195.52	72.5593
3197.45	72.6235
3199.38	72.6582
3201.31	72.6888
3203.24	72.7688
3205.16	72.8519
3207.09	72.929
3209.02	72.9789
3210.95	72.9757
3212.88	72.9152
3214.81	72.7848
3216.74	72.6722
3218.66	72.6384
3220.59	72.6843
3222.52	72.6977
3224.45	72.6625
3226.38	72.6799
3228.31	72.7352
3230.24	72.7816
3232.16	72.7383
3234.09	72.6519
3236.02	72.555
3237.95	72.4948
3239.88	72.5127
3241.81	72.574
3243.73	72.6529
3245.66	72.7325
3247.59	72.781
3249.52	72.819
3251.45	72.8836
3253.38	72.9499
3255.3	72.9689
3257.23	72.9552
3259.16	72.8481
3261.09	72.7214
3263.02	72.6408
3264.95	72.6
3266.88	72.5976
3268.8	72.5827
3270.73	72.5883
3272.66	72.6451
3274.59	72.7093
3276.52	72.7809
3278.45	72.83
3280.38	72.8619
3282.3	72.9162
3284.23	72.9488
3286.16	72.9314
3288.09	72.9204
3290.02	72.9343
3291.95	72.9259
3293.88	72.8905
3295.8	72.8846
3297.73	72.8984
3299.66	72.9682
3301.59	73.0367
3303.52	73.0138
3305.45	72.9161
3307.38	72.8215
3309.3	72.7672
3311.23	72.7291
3313.16	72.7034
3315.09	72.6612
3317.02	72.6286
3318.95	72.6497
3320.87	72.6195
3322.8	72.5904
3324.73	72.5996
3326.66	72.6774
3328.59	72.7338
3330.52	72.7365
3332.45	72.7421
3334.37	72.776
3336.3	72.8133
3338.23	72.7967
3340.16	72.7313
3342.09	72.713
3344.02	72.779
3345.95	72.8557
3347.87	72.8785
3349.8	72.9461
3351.73	73.0458
3353.66	73.0575
3355.59	73.0512
3357.52	73.0481
3359.44	72.9816
3361.37	72.8302
3363.3	72.6827
3365.23	72.52
3367.16	72.3672
3369.09	72.2951
3371.01	72.2954
3372.94	72.3365
3374.87	72.4317
3376.8	72.5415
3378.73	72.5612
3380.66	72.5195
3382.59	72.5316
3384.51	72.514
3386.44	72.4804
3388.37	72.4498
3390.3	72.4381
3392.23	72.409
3394.16	72.4064
3396.09	72.4421
3398.01	72.5383
3399.94	72.6442
3401.87	72.7366
3403.8	72.7747
3405.73	72.7713
3407.66	72.8229
3409.59	72.8684
3411.51	72.8686
3413.44	72.8693
3415.37	72.8314
3417.3	72.7779
3419.23	72.7651
3421.16	72.7654
3423.09	72.7742
3425.01	72.8288
3426.94	72.9004
3428.87	73.0157
3430.8	73.1309
3432.73	73.2041
3434.66	73.2396
3436.58	73.2339
3438.51	73.1892
3440.44	73.1588
3442.37	73.144
3444.3	73.0617
3446.23	72.9483
3448.16	72.8564
3450.08	72.7698
3452.01	72.7022
3453.94	72.7069
3455.87	72.7174
3457.8	72.6243
3459.73	72.5007
3461.66	72.4328
3463.58	72.3631
3465.51	72.241
3467.44	72.191
3469.37	72.2311
3471.3	72.2542
3473.23	72.3036
3475.15	72.403
3477.08	72.4838
3479.01	72.5584
3480.94	72.6467
3482.87	72.6176
3484.8	72.5864
3486.72	72.6954
3488.65	72.7976
3490.58	72.77
3492.51	72.6722
3494.44	72.682
3496.37	72.7673
3498.3	72.772
3500.22	72.7113
3502.15	72.6713
3504.08	72.6108
3506.01	72.4696
3507.94	72.318
3509.87	72.1422
3511.8	72.0733
3513.72	72.0985
3515.65	72.1466
3517.58	72.2511
3519.51	72.3592
3521.44	72.5441
3523.37	72.6911
3525.3	72.7456
3527.22	72.8104
3529.15	72.8767
3531.08	72.8702
3533.01	72.7603
3534.94	72.6806
3536.87	72.6045
3538.8	72.4958
3540.72	72.4387
3542.65	72.4847
3544.58	72.5633
3546.51	72.5975
3548.44	72.5949
3550.36	72.5403
3552.29	72.5062
3554.22	72.4994
3556.15	72.4863
3558.08	72.436
3560.01	72.3445
3561.94	72.2994
3563.86	72.2498
3565.79	72.0935
3567.72	72.0207
3569.65	72.0626
3571.58	72.0789
3573.51	72.1653
3575.44	72.2083
3577.36	72.2463
3579.29	72.3943
3581.22	72.6167
3583.15	72.7026
3585.08	72.6328
3587.01	72.5072
3588.94	72.4192
3590.86	72.2698
3592.79	72.0786
3594.72	72.0604
3596.65	72.0712
3598.58	72.041
3600.51	72.1814
3602.43	72.3123
3604.36	72.4183
3606.29	72.5508
3608.22	72.6057
3610.15	72.4853
3612.08	72.2959
3614.01	72.1619
3615.93	72.1354
3617.86	71.9899
3619.79	71.904
3621.72	71.8292
3623.65	71.6995
3625.58	71.6894
3627.51	71.7026
3629.43	71.5687
3631.36	71.4257
3633.29	71.4647
3635.22	71.6878
3637.15	71.6337
3639.08	71.2862
3641.01	71.0407
3642.93	71.0568
3644.86	71.1548
3646.79	71.2798
3648.72	71.2724
3650.65	71.2674
3652.58	71.3066
3654.5	71.2919
3656.43	71.4552
3658.36	71.8063
3660.29	72.2957
3662.22	72.7854
3664.15	72.7026
3666.07	72.5148
3668	72.4968
3669.93	72.6168
3671.86	72.6514
3673.79	72.526
3675.72	72.3853
3677.65	72.3136
3679.57	72.312
3681.5	72.485
3683.43	72.7766
3685.36	72.8885
3687.29	72.9855
3689.22	73.1314
3691.15	72.9991
3693.07	72.8587
3695	72.6706
3696.93	72.5061
3698.86	72.2616
3700.79	72.1347
3702.72	72.1646
3704.65	72.2074
3706.57	72.3233
3708.5	72.5767
3710.43	72.6679
3712.36	72.571
3714.29	72.4237
3716.22	72.3329
3718.14	72.3287
3720.07	72.4761
3722	72.6587
3723.93	72.8175
3725.86	72.8526
3727.79	72.8408
3729.72	72.7871
3731.64	72.775
3733.57	72.7495
3735.5	72.8411
3737.43	72.6559
3739.36	72.2448
3741.29	71.9029
3743.22	71.6395
3745.14	71.4549
3747.07	71.3627
3749	71.2524
3750.93	71.2369
3752.86	71.2477
3754.79	71.1902
3756.72	71.2266
3758.64	71.4479
3760.57	71.7104
3762.5	72.0276
3764.43	72.1656
3766.36	72.32
3768.29	72.525
3770.21	72.519
3772.14	72.3864
3774.07	72.3303
3776	72.3064
3777.93	72.3549
3779.86	72.2651
3781.78	72.1206
3783.71	72.0395
3785.64	71.9705
3787.57	72.0211
3789.5	72.0509
3791.43	72.1565
3793.36	72.3936
3795.28	72.4548
3797.21	72.4081
3799.14	72.3202
3801.07	72.3035
3803	72.4962
3804.93	72.5953
3806.86	72.6534
3808.78	72.5389
3810.71	72.2699
3812.64	71.9835
3814.57	71.8363
3816.5	71.7208
3818.43	71.6817
3820.36	71.7683
3822.28	71.8831
3824.21	72.0048
3826.14	71.9862
3828.07	71.9707
3830	72.0783
3831.93	72.0536
3833.86	71.984
3835.78	71.6694
3837.71	71.5309
3839.64	71.7422
3841.57	71.8248
3843.5	71.9307
3845.43	72.0323
3847.35	72.1682
3849.28	72.3044
3851.21	72.3782
3853.14	72.2624
3855.07	72.1512
3857	71.9627
3858.93	71.7128
3860.85	71.6099
3862.78	71.5792
3864.71	71.7601
3866.64	72.0037
3868.57	71.9316
3870.5	71.9145
3872.43	71.9675
3874.35	72.0181
3876.28	72.1293
3878.21	72.3512
3880.14	72.443
3882.07	72.4848
3884	72.4423
3885.92	72.4391
3887.85	72.4707
3889.78	72.4
3891.71	72.3152
3893.64	72.1864
3895.57	72.0504
3897.49	71.9621
3899.42	71.9271
3901.35	71.8719
3903.28	71.9539
3905.21	72.0857
3907.14	72.1389
3909.07	72.2585
3910.99	72.4956
3912.92	72.6914
3914.85	72.7622
3916.78	72.7989
3918.71	72.755
3920.64	72.67
3922.57	72.5524
3924.49	72.424
3926.42	72.35
3928.35	72.3513
3930.28	72.3655
3932.21	72.2821
3934.14	72.1899
3936.07	72.1867
3937.99	72.2013
3939.92	72.1684
3941.85	72.1157
3943.78	72.0544
3945.71	71.9488
3947.64	71.8882
3949.57	71.9613
3951.49	72.1181
3953.42	72.2748
3955.35	72.3221
3957.28	72.2709
3959.21	72.2371
3961.14	72.244
3963.06	72.2242
3964.99	72.1584
3966.92	72.0877
3968.85	72.0052
3970.78	71.9928
3972.71	71.9977
3974.64	72.0358
3976.56	72.1434
3978.49	72.1786
3980.42	72.2127
3982.35	72.2541
3984.28	72.2873
3986.21	72.3056
3988.14	72.2968
3990.06	72.2103
3991.99	72.2616
3993.92	72.2599
3995.85	71.8355
3997.78	71.8955
3999.71	72.1829
4001.63	0

## Sheet: B 5
399.199	100
401.128	94.5323
403.056	88.5941
404.985	82.3089
406.913	80.6942
408.842	82.9853
410.77	83.0423
412.699	81.8858
414.627	82.1844
416.556	84.0823
418.484	86.0333
420.413	87.1134
422.341	87.1107
424.27	86.2978
426.198	85.8111
428.127	86.0159
430.055	86.7918
431.984	87.4684
433.912	87.1792
435.841	86.6197
437.769	85.8192
439.698	85.1843
441.626	85.358
443.555	86.4743
445.483	87.3029
447.412	87.3617
449.34	87.3154
451.269	87.3262
453.197	87.8374
455.126	88.3392
457.054	88.4526
458.983	88.7435
460.911	89.4771
462.84	89.8734
464.768	89.7527
466.697	89.4132
468.625	89.0186
470.554	88.8037
472.482	88.658
474.411	88.5605
476.339	88.6972
478.268	88.9109
480.196	89.2839
482.125	89.5915
484.053	89.8102
485.982	90.3369
487.91	90.8702
489.839	90.7106
491.767	90.1182
493.696	89.7405
495.624	89.4402
497.553	89.2046
499.481	89.0521
501.41	88.896
503.338	88.9207
505.267	89.0687
507.195	89.6258
509.124	90.4228
511.052	90.741
512.981	90.8555
514.909	90.6747
516.838	90.0185
518.766	89.6095
520.695	89.6137
522.623	89.6119
524.552	89.5834
526.48	89.467
528.409	89.4257
530.337	89.6089
532.266	89.7987
534.194	90.0024
536.123	90.2148
538.051	90.1371
539.98	89.9405
541.908	89.6992
543.837	89.7186
545.765	90.0699
547.693	90.4571
549.622	90.5768
551.551	90.6256
553.479	90.752
555.408	90.7999
557.336	90.8045
559.264	90.7826
561.193	90.8008
563.121	90.7695
565.05	90.6323
566.979	90.6846
568.907	90.9412
570.836	91.1976
572.764	91.2551
574.693	91.0684
576.621	90.6891
578.55	90.2873
580.478	90.0082
582.407	89.7762
584.335	89.81
586.264	89.7986
588.192	89.6744
590.12	89.4815
592.049	89.5314
593.977	89.8952
595.906	90.1971
597.835	90.3651
599.763	90.5905
601.692	90.841
603.62	90.9575
605.548	90.9523
607.477	91.0348
609.405	91.2274
611.334	91.3355
613.263	91.2286
615.191	91.08
617.12	91.0403
619.048	91.1544
620.976	91.1985
622.905	91.1452
624.833	91.0346
626.762	90.9715
628.691	90.9345
630.619	90.8398
632.548	90.7535
634.476	90.6818
636.404	90.6146
638.333	90.5795
640.261	90.5733
642.19	90.5348
644.119	90.6279
646.047	90.7223
647.976	90.7007
649.904	90.6679
651.832	90.6081
653.761	90.7317
655.689	90.8948
657.618	90.8413
659.546	90.6851
661.475	90.5038
663.403	90.4363
665.332	90.3341
667.26	90.0925
669.189	89.7849
671.117	89.6086
673.046	89.3995
674.975	89.0817
676.903	88.8969
678.832	88.8238
680.76	88.7871
682.688	88.5349
684.617	87.9445
686.545	87.2464
688.474	86.4573
690.403	85.5986
692.331	84.5587
694.26	83.4409
696.188	82.4359
698.116	81.6648
700.045	81.0459
701.973	80.6089
703.902	80.4353
705.83	80.2325
707.759	79.7107
709.687	78.5987
711.616	76.8469
713.544	74.7859
715.473	72.8154
717.401	71.0988
719.33	69.7464
721.258	68.9635
723.187	68.864
725.115	69.3436
727.044	70.3301
728.972	71.6953
730.901	73.1407
732.829	74.4021
734.758	75.2824
736.686	75.7087
738.615	75.8824
740.543	75.9969
742.472	76.1212
744.4	76.3155
746.329	76.6175
748.257	77.1214
750.186	77.7662
752.114	78.418
754.043	79.0665
755.971	79.6112
757.9	79.989
759.828	80.227
761.757	80.5238
763.685	80.8299
765.614	81.0623
767.542	81.2048
769.471	81.3404
771.399	81.4501
773.328	81.5089
775.256	81.7174
777.185	81.964
779.113	82.1805
781.042	82.4118
782.97	82.7139
784.899	83.0804
786.827	83.4627
788.756	83.9072
790.684	84.277
792.613	84.5413
794.541	84.5745
796.47	84.3054
798.398	83.7601
800.327	82.9971
802.255	82.1322
804.184	81.2041
806.112	80.4759
808.041	80.0238
809.969	79.8463
811.898	79.972
813.826	80.3359
815.755	80.9328
817.683	81.7398
819.612	82.6322
821.54	83.3794
823.469	83.9304
825.397	84.3638
827.326	84.6065
829.254	84.7297
831.183	84.8822
833.111	85.0315
835.04	85.0195
836.968	84.8701
838.897	84.6996
840.825	84.4697
842.754	84.2814
844.682	84.191
846.611	84.1133
848.539	83.9797
850.468	83.9003
852.396	83.9744
854.325	84.1431
856.253	84.3268
858.182	84.4675
860.11	84.5139
862.039	84.497
863.967	84.4246
865.896	84.3127
867.824	84.1865
869.753	84.0824
871.681	84.0172
873.61	83.9912
875.538	83.9999
877.467	84.0767
879.395	84.2042
881.324	84.3628
883.252	84.5113
885.181	84.6509
887.109	84.8521
889.038	85.1375
890.966	85.4068
892.895	85.6699
894.823	86.018
896.752	86.3987
898.68	86.7823
900.609	87.1309
902.537	87.4241
904.466	87.6144
906.394	87.6887
908.323	87.6809
910.251	87.6613
912.18	87.6542
914.108	87.6226
916.037	87.6003
917.965	87.4835
919.894	87.3607
921.822	87.3686
923.751	87.4127
925.679	87.407
927.608	87.3183
929.536	87.262
931.465	87.1977
933.393	87.1205
935.322	87.1228
937.25	87.2123
939.179	87.2747
941.107	87.2669
943.036	87.3047
944.964	87.2952
946.893	87.2318
948.821	87.1512
950.75	87.0276
952.678	86.8552
954.607	86.7434
956.535	86.736
958.464	86.6998
960.392	86.677
962.321	86.685
964.249	86.6454
966.178	86.5842
968.106	86.5543
970.035	86.5506
971.963	86.533
973.892	86.5099
975.82	86.4973
977.749	86.4577
979.677	86.4066
981.606	86.4394
983.534	86.4583
985.463	86.3653
987.391	86.2721
989.32	86.1539
991.248	85.9545
993.177	85.7367
995.105	85.5734
997.034	85.4296
998.962	85.3241
1000.89	85.1999
1002.82	84.9844
1004.75	84.7227
1006.68	84.5047
1008.61	84.3828
1010.53	84.31
1012.46	84.2097
1014.39	84.1281
1016.32	84.0701
1018.25	84.0881
1020.18	84.2181
1022.1	84.4212
1024.03	84.6162
1025.96	84.8009
1027.89	84.8992
1029.82	84.9714
1031.75	85.0766
1033.67	85.1872
1035.6	85.281
1037.53	85.3919
1039.46	85.5115
1041.39	85.6086
1043.32	85.719
1045.25	85.8455
1047.17	85.9251
1049.1	85.9375
1051.03	85.9408
1052.96	85.9781
1054.89	85.9743
1056.82	85.9651
1058.75	85.919
1060.67	85.8699
1062.6	85.8323
1064.53	85.8126
1066.46	85.8133
1068.39	85.7604
1070.32	85.6868
1072.24	85.6344
1074.17	85.612
1076.1	85.5782
1078.03	85.544
1079.96	85.5326
1081.89	85.4688
1083.82	85.3124
1085.74	85.1493
1087.67	85.026
1089.6	84.884
1091.53	84.7026
1093.46	84.5655
1095.39	84.4494
1097.32	84.3993
1099.24	84.4478
1101.17	84.428
1103.1	84.3145
1105.03	84.1739
1106.96	83.9877
1108.89	83.7611
1110.82	83.5049
1112.74	83.278
1114.67	83.0932
1116.6	82.9512
1118.53	82.8691
1120.46	82.8974
1122.39	83.0332
1124.32	83.2512
1126.24	83.4896
1128.17	83.6212
1130.1	83.7064
1132.03	83.7264
1133.96	83.6068
1135.89	83.352
1137.81	82.9692
1139.74	82.4554
1141.67	81.8402
1143.6	81.0929
1145.53	80.2572
1147.46	79.3836
1149.38	78.4872
1151.31	77.5242
1153.24	76.5199
1155.17	75.4814
1157.1	74.3468
1159.03	73.1163
1160.96	71.953
1162.88	70.942
1164.81	70.1673
1166.74	69.7007
1168.67	69.5326
1170.6	69.666
1172.53	70.203
1174.46	71.0853
1176.38	72.1454
1178.31	73.2448
1180.24	74.198
1182.17	74.8783
1184.1	75.1884
1186.03	75.1759
1187.95	74.9659
1189.88	74.5733
1191.81	74.1366
1193.74	73.7318
1195.67	73.411
1197.6	73.2866
1199.53	73.4302
1201.45	73.7997
1203.38	74.3092
1205.31	74.8722
1207.24	75.4068
1209.17	75.9377
1211.1	76.4601
1213.03	76.9398
1214.95	77.351
1216.88	77.6508
1218.81	77.8956
1220.74	78.0717
1222.67	78.1873
1224.6	78.2528
1226.53	78.2704
1228.45	78.2435
1230.38	78.1777
1232.31	78.0614
1234.24	77.9259
1236.17	77.7994
1238.1	77.7128
1240.03	77.6393
1241.95	77.5844
1243.88	77.5589
1245.81	77.5831
1247.74	77.6764
1249.67	77.8384
1251.6	78.0622
1253.52	78.3317
1255.45	78.6372
1257.38	78.9754
1259.31	79.3189
1261.24	79.6257
1263.17	79.8774
1265.1	80.109
1267.02	80.3171
1268.95	80.506
1270.88	80.6587
1272.81	80.7894
1274.74	80.9276
1276.67	81.0717
1278.59	81.1838
1280.52	81.2625
1282.45	81.3661
1284.38	81.4896
1286.31	81.5522
1288.24	81.534
1290.16	81.4401
1292.09	81.3159
1294.02	81.1736
1295.95	81.0172
1297.88	80.8544
1299.81	80.7429
1301.74	80.648
1303.66	80.5845
1305.59	80.5636
1307.52	80.5987
1309.45	80.7063
1311.38	80.8641
1313.31	81.0209
1315.24	81.1843
1317.16	81.3524
1319.09	81.5399
1321.02	81.7107
1322.95	81.8624
1324.88	81.9688
1326.81	82.0177
1328.73	81.9287
1330.66	81.7587
1332.59	81.5212
1334.52	81.2211
1336.45	80.8741
1338.38	80.4897
1340.31	80.0676
1342.23	79.624
1344.16	79.1896
1346.09	78.8221
1348.02	78.4968
1349.95	78.2648
1351.88	77.8645
1353.81	77.1576
1355.73	76.2083
1357.66	75.2004
1359.59	74.245
1361.52	73.4086
1363.45	72.279
1365.38	70.6322
1367.31	68.5702
1369.23	66.5668
1371.16	64.9536
1373.09	63.8897
1375.02	63.5487
1376.95	64.0893
1378.88	65.2856
1380.81	67.1346
1382.73	69.6385
1384.66	72.6841
1386.59	76.0472
1388.52	79.2248
1390.45	81.6215
1392.38	83.1676
1394.3	84.0112
1396.23	84.4692
1398.16	84.6289
1400.09	84.4971
1402.02	84.2556
1403.95	84.0587
1405.88	83.8957
1407.8	83.5949
1409.73	83.1952
1411.66	82.8109
1413.59	82.3441
1415.52	81.8296
1417.45	81.3512
1419.38	80.7084
1421.3	79.6567
1423.23	78.2528
1425.16	76.4641
1427.09	74.329
1429.02	72.0117
1430.95	69.6214
1432.87	67.1899
1434.8	64.7359
1436.73	62.3702
1438.66	60.2167
1440.59	58.2015
1442.52	56.4355
1444.44	54.6925
1446.37	52.6972
1448.3	50.4984
1450.23	48.3542
1452.16	46.2768
1454.09	44.3402
1456.02	42.6195
1457.94	41.295
1459.87	40.5121
1461.8	41.092
1463.73	42.999
1465.66	46.2065
1467.59	50.3927
1469.52	55.2076
1471.44	60.2332
1473.37	65.256
1475.3	70.1372
1477.23	74.6245
1479.16	78.1653
1481.09	80.5677
1483.02	81.9753
1484.94	82.6606
1486.87	82.8307
1488.8	83.1563
1490.73	83.3927
1492.66	83.7218
1494.59	84.2073
1496.52	84.4267
1498.44	84.5157
1500.37	84.6414
1502.3	84.8479
1504.23	85.0624
1506.16	85.1464
1508.09	85.4348
1510.01	85.8224
1511.94	86.2071
1513.87	86.5603
1515.8	86.9148
1517.73	87.2688
1519.66	87.8083
1521.59	88.3108
1523.51	88.3621
1525.44	88.3555
1527.37	88.5484
1529.3	88.6754
1531.23	88.7152
1533.16	88.7298
1535.09	88.8035
1537.01	88.7973
1538.94	88.7289
1540.87	88.7027
1542.8	88.6964
1544.73	88.8538
1546.66	89.2605
1548.58	89.3011
1550.51	89.233
1552.44	89.2644
1554.37	89.3748
1556.3	89.3913
1558.23	89.3888
1560.15	89.3
1562.08	89.2167
1564.01	89.23
1565.94	89.0717
1567.87	88.9689
1569.8	88.984
1571.73	89.0796
1573.65	89.1123
1575.58	88.8189
1577.51	88.6209
1579.44	88.4574
1581.37	88.3538
1583.3	88.3525
1585.23	88.3084
1587.15	88.2601
1589.08	88.2841
1591.01	88.2691
1592.94	88.0462
1594.87	87.8567
1596.8	87.6587
1598.72	87.4069
1600.65	87.1672
1602.58	87.0456
1604.51	87.0601
1606.44	87.1249
1608.37	87.3048
1610.3	87.579
1612.22	87.8719
1614.15	88.2371
1616.08	88.5907
1618.01	88.8184
1619.94	88.9172
1621.87	89.0496
1623.8	89.3061
1625.72	89.442
1627.65	89.4905
1629.58	89.5069
1631.51	89.5295
1633.44	89.5491
1635.37	89.4995
1637.3	89.3352
1639.22	89.2134
1641.15	89.3304
1643.08	89.2742
1645.01	89.1106
1646.94	88.9803
1648.87	89.0689
1650.8	89.275
1652.72	89.2425
1654.65	89.2012
1656.58	89.2462
1658.51	89.3851
1660.44	89.4537
1662.37	89.3933
1664.29	89.2817
1666.22	89.321
1668.15	89.362
1670.08	89.2561
1672.01	89.3223
1673.94	89.3378
1675.87	89.4363
1677.79	89.4596
1679.72	89.3406
1681.65	89.3346
1683.58	89.4435
1685.51	89.4367
1687.44	89.3104
1689.37	88.9762
1691.29	88.622
1693.22	88.3595
1695.15	87.9903
1697.08	87.6882
1699.01	87.3825
1700.94	86.9684
1702.86	86.6885
1704.79	86.469
1706.72	86.23
1708.65	86.0775
1710.58	85.9905
1712.51	85.8046
1714.43	85.5485
1716.36	85.1728
1718.29	84.8942
1720.22	84.7723
1722.15	84.6607
1724.08	84.2225
1726.01	83.7392
1727.93	82.9689
1729.86	81.6004
1731.79	79.4629
1733.72	76.3818
1735.65	72.5325
1737.58	68.3586
1739.51	64.3948
1741.43	61.2693
1743.36	59.3432
1745.29	58.8012
1747.22	59.8966
1749.15	62.3671
1751.08	65.6818
1753.01	69.9081
1754.93	74.2396
1756.86	78.1243
1758.79	81.4082
1760.72	83.784
1762.65	85.223
1764.58	86.0459
1766.51	86.5959
1768.43	87.0978
1770.36	87.4635
1772.29	87.7264
1774.22	87.8909
1776.15	88.0245
1778.08	88.168
1780	88.3529
1781.93	88.4972
1783.86	88.6142
1785.79	88.8251
1787.72	88.9995
1789.65	89.0833
1791.58	89.1445
1793.5	89.2472
1795.43	89.4294
1797.36	89.564
1799.29	89.6331
1801.22	89.5924
1803.15	89.6153
1805.07	89.6816
1807	89.7194
1808.93	89.7153
1810.86	89.8267
1812.79	89.8803
1814.72	89.7926
1816.65	89.7424
1818.57	89.6577
1820.5	89.5817
1822.43	89.5588
1824.36	89.5588
1826.29	89.5611
1828.22	89.5037
1830.14	89.5667
1832.07	89.6697
1834	89.8087
1835.93	90.0332
1837.86	90.2821
1839.79	90.3195
1841.72	90.2258
1843.64	90.247
1845.57	90.1817
1847.5	90.0238
1849.43	89.8571
1851.36	89.6266
1853.29	89.4762
1855.21	89.5204
1857.14	89.5276
1859.07	89.4619
1861	89.3972
1862.93	89.3739
1864.86	89.3166
1866.79	89.2061
1868.71	89.1081
1870.64	89.1478
1872.57	89.208
1874.5	89.151
1876.43	89.0566
1878.36	89.023
1880.29	89.182
1882.21	89.368
1884.14	89.3772
1886.07	89.4582
1888	89.6169
1889.93	89.7313
1891.86	89.8265
1893.79	89.8716
1895.71	90.0061
1897.64	90.2359
1899.57	90.4168
1901.5	90.4765
1903.43	90.5336
1905.36	90.6927
1907.29	90.5023
1909.21	90.1255
1911.14	89.9838
1913.07	89.839
1915	89.4842
1916.93	89.1403
1918.86	89.0468
1920.78	88.9798
1922.71	89.028
1924.64	89.0551
1926.57	89.0231
1928.5	89.061
1930.43	89.319
1932.36	89.5408
1934.28	89.1862
1936.21	89.0234
1938.14	89.1719
1940.07	89.0457
1942	89.1616
1943.93	89.6601
1945.86	89.7852
1947.78	89.4311
1949.71	88.8203
1951.64	88.2746
1953.57	87.9804
1955.5	88.179
1957.43	88.6676
1959.35	88.8549
1961.28	88.8998
1963.21	89.9216
1965.14	91.0849
1967.07	92.1511
1969	93.3906
1970.92	94.2723
1972.85	94.5055
1974.78	94.1452
1976.71	93.2583
1978.64	92.2296
1980.57	91.0489
1982.5	90.0028
1984.42	89.4153
1986.35	88.95
1988.28	88.5227
1990.21	88.7156
1992.14	88.4779
1994.07	88.142
1996	88.1197
1997.92	88.3626
1999.85	88.693
2001.78	88.5319
2003.71	87.9139
2005.64	87.1437
2007.57	86.4746
2009.49	86.4861
2011.42	88.0781
2013.35	89.9314
2015.28	90.2044
2017.21	89.924
2019.14	89.6929
2021.07	89.822
2022.99	90.8654
2024.92	92.1806
2026.85	93.3354
2028.78	94.013
2030.71	93.791
2032.64	92.8933
2034.57	92.1356
2036.49	92.0615
2038.42	92.4851
2040.35	91.9297
2042.28	89.6958
2044.21	87.6717
2046.14	86.6739
2048.07	86.3661
2049.99	86.8488
2051.92	87.3914
2053.85	88.0898
2055.78	88.5513
2057.71	88.2714
2059.64	87.9462
2061.57	88.1811
2063.49	88.8373
2065.42	89.3252
2067.35	89.4605
2069.28	89.337
2071.21	89.3271
2073.14	89.4061
2075.06	89.5293
2076.99	89.6536
2078.92	89.4736
2080.85	89.2947
2082.78	88.9564
2084.71	88.5421
2086.64	88.4555
2088.56	88.4559
2090.49	88.4153
2092.42	88.432
2094.35	88.44
2096.28	88.6431
2098.21	88.9319
2100.14	89.1165
2102.06	89.3605
2103.99	89.6358
2105.92	89.7265
2107.85	89.7407
2109.78	89.803
2111.71	89.9121
2113.63	89.8327
2115.56	89.2972
2117.49	88.4233
2119.42	87.7814
2121.35	87.4068
2123.28	87.3946
2125.2	87.3754
2127.13	87.3162
2129.06	87.6168
2130.99	87.9479
2132.92	88.0441
2134.85	88.1176
2136.78	88.26
2138.7	88.7836
2140.63	89.297
2142.56	89.7793
2144.49	89.7698
2146.42	89.4984
2148.35	89.3693
2150.28	88.8745
2152.2	88.2842
2154.13	88.1171
2156.06	87.8006
2157.99	87.4216
2159.92	87.7017
2161.85	88.7769
2163.78	89.942
2165.7	90.9967
2167.63	91.0808
2169.56	91.0178
2171.49	91.3888
2173.42	91.335
2175.35	90.6751
2177.28	89.0655
2179.2	87.3344
2181.13	86.1451
2183.06	85.2888
2184.99	85.3718
2186.92	86.2557
2188.85	87.0832
2190.77	87.4651
2192.7	87.4858
2194.63	87.0201
2196.56	87.5278
2198.49	89.0297
2200.42	89.6686
2202.34	89.4347
2204.27	88.7605
2206.2	88.6218
2208.13	89.0499
2210.06	89.6422
2211.99	90.2469
2213.92	90.7545
2215.84	91.0047
2217.77	90.8279
2219.7	90.401
2221.63	89.9427
2223.56	89.5978
2225.49	89.1212
2227.42	88.6658
2229.34	88.1167
2231.27	87.6969
2233.2	87.9357
2235.13	88.1894
2237.06	88.544
2238.99	88.7748
2240.91	88.7992
2242.84	88.809
2244.77	88.3434
2246.7	88.0224
2248.63	87.9373
2250.56	87.5511
2252.49	87.1224
2254.41	86.9638
2256.34	86.7776
2258.27	86.7565
2260.2	87.1175
2262.13	87.5617
2264.06	87.8708
2265.99	87.9194
2267.91	88.0458
2269.84	88.3198
2271.77	88.4604
2273.7	88.7104
2275.63	89.0682
2277.56	89.3143
2279.49	89.4052
2281.41	89.4363
2283.34	89.4039
2285.27	89.3613
2287.2	89.3454
2289.13	89.2394
2291.06	89.0092
2292.99	88.9227
2294.91	88.9441
2296.84	88.918
2298.77	88.8161
2300.7	88.6719
2302.63	88.6671
2304.56	88.6482
2306.48	88.5385
2308.41	88.5607
2310.34	88.4736
2312.27	88.2876
2314.2	88.1687
2316.13	88.0369
2318.05	87.9439
2319.98	88.0474
2321.91	88.23
2323.84	88.2369
2325.77	88.066
2327.7	87.8473
2329.63	87.6617
2331.55	87.5583
2333.48	87.4831
2335.41	87.4228
2337.34	87.239
2339.27	87.1561
2341.2	87.3836
2343.12	87.5297
2345.05	87.5691
2346.98	87.7885
2348.91	88.0836
2350.84	88.1155
2352.77	87.8424
2354.7	87.3122
2356.62	86.795
2358.55	86.4296
2360.48	86.052
2362.41	85.6435
2364.34	85.4096
2366.27	85.5115
2368.2	85.818
2370.12	86.0675
2372.05	86.434
2373.98	87.0721
2375.91	87.7409
2377.84	88.2683
2379.77	88.6066
2381.7	88.8613
2383.62	89.1877
2385.55	89.3885
2387.48	89.4441
2389.41	89.4548
2391.34	89.4564
2393.27	89.4444
2395.2	89.4604
2397.12	89.4554
2399.05	89.4139
2400.98	89.3767
2402.91	89.3976
2404.84	89.3709
2406.77	89.2102
2408.7	89.089
2410.62	88.9929
2412.55	88.7971
2414.48	88.7564
2416.41	88.8526
2418.34	88.9194
2420.26	89.0168
2422.19	89.1929
2424.12	89.2368
2426.05	89.1656
2427.98	89.0549
2429.91	88.9413
2431.84	88.7839
2433.76	88.7131
2435.69	88.7796
2437.62	88.8416
2439.55	88.8576
2441.48	89.0073
2443.41	89.1157
2445.34	89.132
2447.26	89.0945
2449.19	89.0483
2451.12	89.0199
2453.05	88.9932
2454.98	88.8789
2456.91	88.7522
2458.84	88.728
2460.76	88.7502
2462.69	88.6628
2464.62	88.4422
2466.55	88.2703
2468.48	88.2219
2470.41	88.1129
2472.34	88.0459
2474.26	88.0774
2476.19	88.2053
2478.12	88.3985
2480.05	88.5225
2481.98	88.4631
2483.91	88.383
2485.83	88.3936
2487.76	88.371
2489.69	88.2587
2491.62	88.1795
2493.55	88.2243
2495.48	88.3168
2497.41	88.3697
2499.33	88.4209
2501.26	88.4779
2503.19	88.4809
2505.12	88.4467
2507.05	88.4032
2508.98	88.3366
2510.91	88.3142
2512.83	88.3286
2514.76	88.2405
2516.69	88.0521
2518.62	87.9457
2520.55	87.8462
2522.48	87.7143
2524.4	87.5486
2526.33	87.4964
2528.26	87.5339
2530.19	87.5484
2532.12	87.5751
2534.05	87.6269
2535.97	87.6338
2537.9	87.6235
2539.83	87.6942
2541.76	87.7287
2543.69	87.7476
2545.62	87.7909
2547.55	87.7972
2549.47	87.808
2551.4	87.8976
2553.33	88.0886
2555.26	88.225
2557.19	88.2105
2559.12	88.1358
2561.05	88.0742
2562.97	87.9184
2564.9	87.7823
2566.83	87.8459
2568.76	87.8999
2570.69	87.919
2572.62	87.9672
2574.55	88.002
2576.47	87.9261
2578.4	87.8139
2580.33	87.7393
2582.26	87.7249
2584.19	87.6362
2586.12	87.5091
2588.05	87.4149
2589.97	87.2959
2591.9	87.2152
2593.83	87.2536
2595.76	87.2835
2597.69	87.2623
2599.62	87.2813
2601.54	87.237
2603.47	87.1913
2605.4	87.1877
2607.33	87.2088
2609.26	87.2309
2611.19	87.1925
2613.11	87.1248
2615.04	87.0543
2616.97	86.9841
2618.9	86.8799
2620.83	86.7572
2622.76	86.6585
2624.69	86.5426
2626.61	86.4672
2628.54	86.4669
2630.47	86.5203
2632.4	86.514
2634.33	86.5192
2636.26	86.5605
2638.19	86.6488
2640.11	86.7414
2642.04	86.7558
2643.97	86.7431
2645.9	86.752
2647.83	86.7842
2649.76	86.802
2651.68	86.7816
2653.61	86.7772
2655.54	86.8283
2657.47	86.8488
2659.4	86.8247
2661.33	86.8013
2663.26	86.7329
2665.18	86.671
2667.11	86.602
2669.04	86.492
2670.97	86.4087
2672.9	86.3941
2674.83	86.3815
2676.76	86.3679
2678.68	86.3745
2680.61	86.3567
2682.54	86.3839
2684.47	86.4272
2686.4	86.4439
2688.33	86.4437
2690.26	86.4335
2692.18	86.4768
2694.11	86.5442
2696.04	86.5876
2697.97	86.6435
2699.9	86.7108
2701.83	86.7196
2703.76	86.7052
2705.68	86.6556
2707.61	86.5382
2709.54	86.4348
2711.47	86.3166
2713.4	86.151
2715.33	85.9967
2717.25	85.8654
2719.18	85.7617
2721.11	85.664
2723.04	85.6101
2724.97	85.5913
2726.9	85.5634
2728.82	85.5743
2730.75	85.6474
2732.68	85.7344
2734.61	85.83
2736.54	85.9793
2738.47	86.1434
2740.4	86.2469
2742.32	86.3197
2744.25	86.373
2746.18	86.3898
2748.11	86.3996
2750.04	86.3794
2751.97	86.3076
2753.9	86.2038
2755.82	86.1229
2757.75	86.0695
2759.68	86.0091
2761.61	85.9745
2763.54	86.0084
2765.47	85.9992
2767.39	85.8928
2769.32	85.7455
2771.25	85.5931
2773.18	85.4516
2775.11	85.3044
2777.04	85.1333
2778.97	84.9285
2780.89	84.6912
2782.82	84.4552
2784.75	84.2342
2786.68	84.0275
2788.61	83.8341
2790.54	83.6163
2792.47	83.3259
2794.39	83.0071
2796.32	82.6955
2798.25	82.3992
2800.18	82.1433
2802.11	81.865
2804.04	81.5322
2805.97	81.1282
2807.89	80.6689
2809.82	80.1669
2811.75	79.6274
2813.68	79.0076
2815.61	78.3043
2817.54	77.4736
2819.47	76.5286
2821.39	75.4716
2823.32	74.2502
2825.25	72.8064
2827.18	71.1095
2829.11	69.0062
2831.04	66.3706
2832.96	63.1438
2834.89	59.2664
2836.82	54.7255
2838.75	49.6024
2840.68	44.0558
2842.61	38.4248
2844.53	33.0525
2846.46	28.3662
2848.39	24.7494
2850.32	22.4694
2852.25	21.6651
2854.18	22.2907
2856.11	24.0291
2858.03	26.4593
2859.96	29.1436
2861.89	31.7813
2863.82	34.2077
2865.75	36.3474
2867.68	38.2163
2869.61	39.8399
2871.53	41.2328
2873.46	42.4612
2875.39	43.5481
2877.32	44.4769
2879.25	45.1726
2881.18	45.4543
2883.11	45.1485
2885.03	44.1662
2886.96	42.5446
2888.89	40.4956
2890.82	38.2567
2892.75	36.0021
2894.68	33.8396
2896.6	31.7715
2898.53	29.7857
2900.46	27.8917
2902.39	26.031
2904.32	24.1602
2906.25	22.2266
2908.18	20.179
2910.1	18.0765
2912.03	16.0006
2913.96	14.0515
2915.89	12.3826
2917.82	11.13
2919.75	10.4225
2921.68	10.3517
2923.6	10.9563
2925.53	12.2533
2927.46	14.2362
2929.39	16.8314
2931.32	19.9163
2933.25	23.2762
2935.18	26.6422
2937.1	29.7987
2939.03	32.4858
2940.96	34.5043
2942.89	35.806
2944.82	36.4
2946.75	36.4061
2948.67	36.0031
2950.6	35.4229
2952.53	34.9928
2954.46	35.0016
2956.39	35.6723
2958.32	37.1388
2960.24	39.4304
2962.17	42.4659
2964.1	46.0981
2966.03	50.0755
2967.96	54.1747
2969.89	58.2244
2971.82	62.0559
2973.74	65.5773
2975.67	68.6726
2977.6	71.337
2979.53	73.6359
2981.46	75.5381
2983.39	77.0847
2985.32	78.333
2987.24	79.3141
2989.17	80.0877
2991.1	80.6974
2993.03	81.1442
2994.96	81.3913
2996.89	81.4573
2998.82	81.4282
3000.74	81.3707
3002.67	81.3321
3004.6	81.3731
3006.53	81.5196
3008.46	81.7428
3010.39	82.0262
3012.31	82.3563
3014.24	82.6908
3016.17	83.0399
3018.1	83.4339
3020.03	83.7875
3021.96	84.0273
3023.89	84.1811
3025.81	84.32
3027.74	84.4128
3029.67	84.5363
3031.6	84.6462
3033.53	84.7061
3035.46	84.776
3037.39	84.8259
3039.31	84.8851
3041.24	84.9593
3043.17	85.0684
3045.1	85.1991
3047.03	85.2855
3048.96	85.3766
3050.89	85.5075
3052.81	85.6044
3054.74	85.664
3056.67	85.8059
3058.6	85.9703
3060.53	86.099
3062.46	86.215
3064.38	86.302
3066.31	86.4569
3068.24	86.6603
3070.17	86.8659
3072.1	87.0091
3074.03	87.1229
3075.95	87.2481
3077.88	87.3665
3079.81	87.4103
3081.74	87.4654
3083.67	87.5911
3085.6	87.6873
3087.53	87.6893
3089.45	87.664
3091.38	87.6116
3093.31	87.6371
3095.24	87.6996
3097.17	87.7334
3099.1	87.7685
3101.03	87.8201
3102.95	87.7979
3104.88	87.7327
3106.81	87.6548
3108.74	87.6001
3110.67	87.5323
3112.6	87.4524
3114.53	87.4081
3116.45	87.4077
3118.38	87.4249
3120.31	87.5619
3122.24	87.6876
3124.17	87.7709
3126.1	87.8947
3128.02	88.0057
3129.95	88.001
3131.88	87.9416
3133.81	87.9015
3135.74	87.899
3137.67	87.8414
3139.59	87.7787
3141.52	87.8059
3143.45	87.9563
3145.38	88.2039
3147.31	88.4811
3149.24	88.7117
3151.17	88.9054
3153.09	88.9884
3155.02	88.9138
3156.95	88.7768
3158.88	88.6309
3160.81	88.4638
3162.74	88.2753
3164.67	87.9968
3166.59	87.6901
3168.52	87.5213
3170.45	87.4934
3172.38	87.4498
3174.31	87.4768
3176.24	87.6545
3178.16	87.8227
3180.09	87.9415
3182.02	87.9782
3183.95	88.023
3185.88	88.0747
3187.81	88.0493
3189.74	87.9977
3191.66	87.9363
3193.59	87.8489
3195.52	87.8198
3197.45	87.7809
3199.38	87.7172
3201.31	87.7666
3203.24	87.9219
3205.16	88.0668
3207.09	88.1474
3209.02	88.1155
3210.95	88.053
3212.88	88.0017
3214.81	87.9331
3216.74	87.8956
3218.66	87.8751
3220.59	87.7713
3222.52	87.6642
3224.45	87.5744
3226.38	87.5774
3228.31	87.6642
3230.24	87.7001
3232.16	87.6695
3234.09	87.6578
3236.02	87.6693
3237.95	87.6279
3239.88	87.599
3241.81	87.6578
3243.73	87.7553
3245.66	87.7623
3247.59	87.6839
3249.52	87.7199
3251.45	87.8964
3253.38	88.092
3255.3	88.202
3257.23	88.1412
3259.16	87.9877
3261.09	87.8929
3263.02	87.7962
3264.95	87.6759
3266.88	87.5557
3268.8	87.5053
3270.73	87.4786
3272.66	87.4611
3274.59	87.4955
3276.52	87.6229
3278.45	87.7978
3280.38	87.9099
3282.3	87.9118
3284.23	87.8206
3286.16	87.7264
3288.09	87.705
3290.02	87.7158
3291.95	87.6903
3293.88	87.6281
3295.8	87.6155
3297.73	87.6197
3299.66	87.6983
3301.59	87.7494
3303.52	87.7404
3305.45	87.6881
3307.38	87.606
3309.3	87.5229
3311.23	87.4613
3313.16	87.4854
3315.09	87.5391
3317.02	87.5849
3318.95	87.6097
3320.87	87.6116
3322.8	87.6272
3324.73	87.6914
3326.66	87.8026
3328.59	87.8281
3330.52	87.7724
3332.45	87.688
3334.37	87.7018
3336.3	87.7637
3338.23	87.7873
3340.16	87.8011
3342.09	87.8457
3344.02	87.937
3345.95	87.9492
3347.87	87.8475
3349.8	87.8093
3351.73	87.8609
3353.66	87.8049
3355.59	87.7012
3357.52	87.6106
3359.44	87.549
3361.37	87.5594
3363.3	87.5463
3365.23	87.4556
3367.16	87.4005
3369.09	87.4572
3371.01	87.5814
3372.94	87.6159
3374.87	87.6284
3376.8	87.7425
3378.73	87.8241
3380.66	87.7847
3382.59	87.7291
3384.51	87.6828
3386.44	87.708
3388.37	87.7792
3390.3	87.785
3392.23	87.6741
3394.16	87.575
3396.09	87.4858
3398.01	87.4566
3399.94	87.4394
3401.87	87.3934
3403.8	87.378
3405.73	87.3758
3407.66	87.4221
3409.59	87.4936
3411.51	87.6821
3413.44	87.938
3415.37	88.0575
3417.3	88.0217
3419.23	87.9494
3421.16	87.8631
3423.09	87.7564
3425.01	87.7241
3426.94	87.6354
3428.87	87.5099
3430.8	87.4731
3432.73	87.4907
3434.66	87.4857
3436.58	87.5186
3438.51	87.6496
3440.44	87.7195
3442.37	87.6148
3444.3	87.4488
3446.23	87.3742
3448.16	87.3674
3450.08	87.3767
3452.01	87.3839
3453.94	87.3542
3455.87	87.2933
3457.8	87.1917
3459.73	87.1271
3461.66	87.1308
3463.58	87.24
3465.51	87.3632
3467.44	87.4649
3469.37	87.5631
3471.3	87.6855
3473.23	87.8435
3475.15	87.9798
3477.08	88.0533
3479.01	88.1214
3480.94	88.1445
3482.87	87.9432
3484.8	87.6868
3486.72	87.5967
3488.65	87.5759
3490.58	87.5496
3492.51	87.5002
3494.44	87.5672
3496.37	87.7209
3498.3	87.7368
3500.22	87.5571
3502.15	87.3821
3504.08	87.3268
3506.01	87.3207
3507.94	87.2788
3509.87	87.1517
3511.8	87.1082
3513.72	87.0985
3515.65	87.128
3517.58	87.2756
3519.51	87.3993
3521.44	87.5527
3523.37	87.6829
3525.3	87.6229
3527.22	87.4601
3529.15	87.4089
3531.08	87.4659
3533.01	87.4437
3534.94	87.4226
3536.87	87.4694
3538.8	87.5589
3540.72	87.6577
3542.65	87.8709
3544.58	88.1329
3546.51	88.2423
3548.44	88.2807
3550.36	88.3297
3552.29	88.4116
3554.22	88.4722
3556.15	88.528
3558.08	88.4655
3560.01	88.1906
3561.94	87.9195
3563.86	87.7395
3565.79	87.5708
3567.72	87.4916
3569.65	87.4373
3571.58	87.3632
3573.51	87.4223
3575.44	87.4418
3577.36	87.5086
3579.29	87.7787
3581.22	88.0842
3583.15	88.214
3585.08	88.0988
3587.01	87.8741
3588.94	87.6668
3590.86	87.4278
3592.79	87.1951
3594.72	87.0567
3596.65	86.9233
3598.58	86.9266
3600.51	87.2656
3602.43	87.4023
3604.36	87.4483
3606.29	87.7192
3608.22	87.8635
3610.15	87.7743
3612.08	87.6751
3614.01	87.6939
3615.93	87.7065
3617.86	87.3821
3619.79	87.0737
3621.72	86.8723
3623.65	86.7934
3625.58	86.8672
3627.51	86.8949
3629.43	86.6364
3631.36	86.4985
3633.29	86.7097
3635.22	86.8119
3637.15	86.9686
3639.08	87.1312
3641.01	87.2821
3642.93	87.4784
3644.86	87.5696
3646.79	87.7452
3648.72	87.7848
3650.65	87.6834
3652.58	87.5665
3654.5	87.5775
3656.43	87.8268
3658.36	87.9403
3660.29	88.0793
3662.22	88.4981
3664.15	88.7299
3666.07	88.6994
3668	88.5993
3669.93	88.6064
3671.86	88.5203
3673.79	88.3476
3675.72	88.1847
3677.65	88.0006
3679.57	87.9569
3681.5	88.1346
3683.43	88.3064
3685.36	88.0351
3687.29	88.0002
3689.22	88.2513
3691.15	87.9821
3693.07	87.5245
3695	87.1655
3696.93	87.2145
3698.86	87.4417
3700.79	87.8628
3702.72	88.3503
3704.65	88.6541
3706.57	88.914
3708.5	89.2147
3710.43	89.2384
3712.36	88.9635
3714.29	88.6813
3716.22	88.4103
3718.14	88.0841
3720.07	87.7482
3722	87.7519
3723.93	88.089
3725.86	88.4154
3727.79	88.7801
3729.72	89.1409
3731.64	89.3286
3733.57	89.2023
3735.5	89.1722
3737.43	89.0881
3739.36	88.8014
3741.29	88.4006
3743.22	88.0036
3745.14	87.5879
3747.07	87.1267
3749	86.8603
3750.93	86.8541
3752.86	86.956
3754.79	87.0763
3756.72	87.2145
3758.64	87.2756
3760.57	87.2915
3762.5	87.5867
3764.43	87.9179
3766.36	88.042
3768.29	88.0098
3770.21	87.9637
3772.14	87.8419
3774.07	87.6979
3776	87.6322
3777.93	87.6788
3779.86	87.5544
3781.78	87.4381
3783.71	87.4755
3785.64	87.5175
3787.57	87.6426
3789.5	87.6271
3791.43	87.7078
3793.36	87.9244
3795.28	87.9853
3797.21	88.0419
3799.14	88.0653
3801.07	88.068
3803	88.1913
3804.93	88.3069
3806.86	88.5491
3808.78	88.7146
3810.71	88.7606
3812.64	88.7206
3814.57	88.5357
3816.5	88.083
3818.43	87.6951
3820.36	87.5134
3822.28	87.4617
3824.21	87.4981
3826.14	87.4764
3828.07	87.4255
3830	87.5725
3831.93	87.7344
3833.86	87.945
3835.78	87.7999
3837.71	87.6637
3839.64	87.7751
3841.57	87.5655
3843.5	87.5085
3845.43	87.6393
3847.35	87.8743
3849.28	88.0884
3851.21	88.1992
3853.14	88.0767
3855.07	87.9289
3857	87.821
3858.93	87.7041
3860.85	87.7357
3862.78	87.6618
3864.71	87.7064
3866.64	87.8724
3868.57	87.6578
3870.5	87.6629
3872.43	87.8267
3874.35	87.8003
3876.28	87.7514
3878.21	87.8577
3880.14	87.8549
3882.07	87.852
3884	87.8906
3885.92	88.1083
3887.85	88.3582
3889.78	88.3647
3891.71	88.2938
3893.64	88.0488
3895.57	87.6992
3897.49	87.5277
3899.42	87.4935
3901.35	87.424
3903.28	87.5785
3905.21	87.8132
3907.14	87.9156
3909.07	88.0397
3910.99	88.3126
3912.92	88.6152
3914.85	88.7511
3916.78	88.7542
3918.71	88.5874
3920.64	88.3249
3922.57	88.163
3924.49	88.0594
3926.42	87.9641
3928.35	88.0221
3930.28	88.1643
3932.21	88.2836
3934.14	88.4459
3936.07	88.6234
3937.99	88.8346
3939.92	88.972
3941.85	88.9335
3943.78	88.7644
3945.71	88.4585
3947.64	88.1598
3949.57	88.0813
3951.49	88.0628
3953.42	88.0702
3955.35	88.1397
3957.28	88.1567
3959.21	88.1738
3961.14	88.2721
3963.06	88.3959
3964.99	88.4607
3966.92	88.3775
3968.85	88.2048
3970.78	88.0519
3972.71	87.8312
3974.64	87.6461
3976.56	87.6022
3978.49	87.4576
3980.42	87.3195
3982.35	87.2858
3984.28	87.3232
3986.21	87.3739
3988.14	87.5378
3990.06	87.6227
3991.99	88.108
3993.92	88.4041
3995.85	88.3954
3997.78	88.0588
3999.71	88.0179
4001.63	0

## Sheet: B 10
399.199	93.8713
401.128	94.4044
403.056	91.5883
404.985	86.0053
406.913	82.0197
408.842	80.1245
410.77	77.7071
412.699	75.4621
414.627	73.9151
416.556	74.6463
418.484	75.8379
420.413	76.9216
422.341	77.5557
424.27	78.0406
426.198	78.2129
428.127	78.1084
430.055	78.105
431.984	78.5469
433.912	78.1476
435.841	77.0676
437.769	76.325
439.698	76.3457
441.626	76.5853
443.555	77.4577
445.483	78.4041
447.412	78.7045
449.34	78.7075
451.269	78.8569
453.197	78.9223
455.126	79.0698
457.054	79.1646
458.983	79.4944
460.911	80.1769
462.84	80.5727
464.768	80.7062
466.697	80.763
468.625	80.7623
470.554	80.8547
472.482	80.6707
474.411	80.4185
476.339	80.2987
478.268	80.2176
480.196	80.3112
482.125	80.3426
484.053	80.1823
485.982	80.3026
487.91	80.6401
489.839	80.3928
491.767	79.8478
493.696	79.6865
495.624	79.7587
497.553	79.7535
499.481	79.6315
501.41	79.7538
503.338	79.8793
505.267	79.957
507.195	80.3423
509.124	80.7932
511.052	81.0159
512.981	81.0743
514.909	80.9921
516.838	80.7149
518.766	80.5097
520.695	80.512
522.623	80.3703
524.552	80.2469
526.48	80.1184
528.409	79.8608
530.337	79.4925
532.266	79.232
534.194	79.3243
536.123	79.5838
538.051	79.694
539.98	79.7389
541.908	79.894
543.837	80.1873
545.765	80.3421
547.693	80.3445
549.622	80.177
551.551	80.1023
553.479	80.0654
555.408	79.8501
557.336	79.5033
559.264	79.2763
561.193	79.2737
563.121	79.3265
565.05	79.2638
566.979	79.2848
568.907	79.4654
570.836	79.6681
572.764	79.6452
574.693	79.5457
576.621	79.5756
578.55	79.7298
580.478	79.8762
582.407	79.8662
584.335	79.8088
586.264	79.7768
588.192	79.691
590.12	79.4564
592.049	79.2716
593.977	79.3184
595.906	79.3588
597.835	79.3901
599.763	79.454
601.692	79.6154
603.62	79.7732
605.548	79.8464
607.477	79.9608
609.405	80.1656
611.334	80.3039
613.263	80.3676
615.191	80.3591
617.12	80.3381
619.048	80.401
620.976	80.5125
622.905	80.5419
624.833	80.4764
626.762	80.3704
628.691	80.2766
630.619	80.1418
632.548	80.149
634.476	80.3033
636.404	80.3785
638.333	80.3548
640.261	80.3789
642.19	80.3804
644.119	80.472
646.047	80.6423
647.976	80.6729
649.904	80.47
651.832	80.1382
653.761	79.9577
655.689	79.8046
657.618	79.5524
659.546	79.3834
661.475	79.262
663.403	79.1336
665.332	78.968
667.26	78.7863
669.189	78.6374
671.117	78.6098
673.046	78.5232
674.975	78.2156
676.903	77.8297
678.832	77.5835
680.76	77.4103
682.688	77.0837
684.617	76.584
686.545	76.0578
688.474	75.4696
690.403	74.8279
692.331	73.9978
694.26	73.1125
696.188	72.3348
698.116	71.6843
700.045	71.0984
701.973	70.6041
703.902	70.2562
705.83	69.9412
707.759	69.3621
709.687	68.3716
711.616	66.9131
713.544	65.1148
715.473	63.3268
717.401	61.8066
719.33	60.6366
721.258	60.0084
723.187	59.9741
725.115	60.4271
727.044	61.2802
728.972	62.4644
730.901	63.8293
732.829	65.0987
734.758	66.0328
736.686	66.6086
738.615	66.9088
740.543	67.0588
742.472	67.2329
744.4	67.5001
746.329	67.883
748.257	68.4262
750.186	69.0495
752.114	69.6767
754.043	70.2364
755.971	70.7088
757.9	71.126
759.828	71.445
761.757	71.6544
763.685	71.8176
765.614	71.9515
767.542	72.0042
769.471	72.0459
771.399	72.0809
773.328	72.1444
775.256	72.3289
777.185	72.5706
779.113	72.8483
781.042	73.0736
782.97	73.3114
784.899	73.6503
786.827	74.0206
788.756	74.3185
790.684	74.559
792.613	74.7388
794.541	74.784
796.47	74.637
798.398	74.2473
800.327	73.689
802.255	73.0572
804.184	72.4137
806.112	71.8551
808.041	71.3995
809.969	71.147
811.898	71.156
813.826	71.3535
815.755	71.6896
817.683	72.1634
819.612	72.7174
821.54	73.2941
823.469	73.7566
825.397	74.0834
827.326	74.2581
829.254	74.3302
831.183	74.4719
833.111	74.5996
835.04	74.5522
836.968	74.3681
838.897	74.1631
840.825	73.9843
842.754	73.8603
844.682	73.7598
846.611	73.7182
848.539	73.7311
850.468	73.7458
852.396	73.8138
854.325	73.8745
856.253	73.9855
858.182	74.186
860.11	74.299
862.039	74.2347
863.967	74.0461
865.896	73.8761
867.824	73.7659
869.753	73.6555
871.681	73.5438
873.61	73.5076
875.538	73.519
877.467	73.5293
879.395	73.5734
881.324	73.6799
883.252	73.8747
885.181	74.1446
887.109	74.4423
889.038	74.7193
890.966	74.9536
892.895	75.2481
894.823	75.6348
896.752	76.0096
898.68	76.3691
900.609	76.695
902.537	76.9365
904.466	77.0689
906.394	77.1325
908.323	77.1664
910.251	77.191
912.18	77.227
914.108	77.2415
916.037	77.2159
917.965	77.1158
919.894	77.0155
921.822	76.9556
923.751	76.9089
925.679	76.8766
927.608	76.8153
929.536	76.7844
931.465	76.7378
933.393	76.6877
935.322	76.7147
937.25	76.8033
939.179	76.8702
941.107	76.8882
943.036	76.8924
944.964	76.8458
946.893	76.7583
948.821	76.6303
950.75	76.5095
952.678	76.4147
954.607	76.369
956.535	76.3663
958.464	76.3015
960.392	76.2598
962.321	76.2757
964.249	76.2178
966.178	76.0521
968.106	75.8857
970.035	75.7561
971.963	75.6354
973.892	75.5221
975.82	75.3957
977.749	75.2442
979.677	75.089
981.606	75.0095
983.534	74.9705
985.463	74.9111
987.391	74.8855
989.32	74.8337
991.248	74.6896
993.177	74.4831
995.105	74.3171
997.034	74.1528
998.962	73.9656
1000.89	73.7383
1002.82	73.4474
1004.75	73.0969
1006.68	72.8123
1008.61	72.6316
1010.53	72.5271
1012.46	72.4609
1014.39	72.436
1016.32	72.4332
1018.25	72.5108
1020.18	72.6835
1022.1	72.9158
1024.03	73.1256
1025.96	73.3039
1027.89	73.4855
1029.82	73.6761
1031.75	73.8434
1033.67	73.9988
1035.6	74.1222
1037.53	74.2634
1039.46	74.402
1041.39	74.5311
1043.32	74.6576
1045.25	74.7545
1047.17	74.8399
1049.1	74.8949
1051.03	74.8767
1052.96	74.8626
1054.89	74.8804
1056.82	74.8851
1058.75	74.8453
1060.67	74.8308
1062.6	74.8286
1064.53	74.8009
1066.46	74.752
1068.39	74.663
1070.32	74.5337
1072.24	74.3857
1074.17	74.255
1076.1	74.1363
1078.03	74.0114
1079.96	73.9101
1081.89	73.786
1083.82	73.6031
1085.74	73.4325
1087.67	73.317
1089.6	73.1742
1091.53	72.9927
1093.46	72.8664
1095.39	72.7801
1097.32	72.7338
1099.24	72.714
1101.17	72.6298
1103.1	72.466
1105.03	72.2301
1106.96	71.9159
1108.89	71.5198
1110.82	71.0825
1112.74	70.7061
1114.67	70.4341
1116.6	70.2695
1118.53	70.255
1120.46	70.432
1122.39	70.725
1124.32	71.0668
1126.24	71.4292
1128.17	71.7188
1130.1	71.8718
1132.03	71.8513
1133.96	71.6381
1135.89	71.2399
1137.81	70.7066
1139.74	70.0455
1141.67	69.2996
1143.6	68.4457
1145.53	67.5059
1147.46	66.5025
1149.38	65.4477
1151.31	64.3366
1153.24	63.2038
1155.17	62
1157.1	60.6488
1159.03	59.1863
1160.96	57.775
1162.88	56.5597
1164.81	55.6497
1166.74	55.0864
1168.67	54.9162
1170.6	55.1345
1172.53	55.7828
1174.46	56.8085
1176.38	58.057
1178.31	59.3554
1180.24	60.5056
1182.17	61.3042
1184.1	61.6527
1186.03	61.6238
1187.95	61.3465
1189.88	60.8796
1191.81	60.356
1193.74	59.8978
1195.67	59.6099
1197.6	59.5805
1199.53	59.8474
1201.45	60.3572
1203.38	61.047
1205.31	61.831
1207.24	62.5903
1209.17	63.2572
1211.1	63.8651
1213.03	64.4326
1214.95	64.905
1216.88	65.2305
1218.81	65.4882
1220.74	65.7175
1222.67	65.9104
1224.6	66.0299
1226.53	66.0633
1228.45	66.0288
1230.38	65.9411
1232.31	65.7739
1234.24	65.5454
1236.17	65.2938
1238.1	65.0836
1240.03	64.9071
1241.95	64.7446
1243.88	64.6377
1245.81	64.6443
1247.74	64.7606
1249.67	64.9647
1251.6	65.2416
1253.52	65.6116
1255.45	66.0312
1257.38	66.4626
1259.31	66.8954
1261.24	67.3252
1263.17	67.7185
1265.1	68.0554
1267.02	68.3305
1268.95	68.5524
1270.88	68.7406
1272.81	68.9078
1274.74	69.058
1276.67	69.2031
1278.59	69.3298
1280.52	69.4754
1282.45	69.6516
1284.38	69.8284
1286.31	69.9792
1288.24	70.0893
1290.16	70.1098
1292.09	70.0745
1294.02	70.0048
1295.95	69.8975
1297.88	69.7875
1299.81	69.7179
1301.74	69.6612
1303.66	69.6372
1305.59	69.6438
1307.52	69.701
1309.45	69.8195
1311.38	69.9547
1313.31	70.0896
1315.24	70.2278
1317.16	70.3563
1319.09	70.5026
1321.02	70.6391
1322.95	70.7697
1324.88	70.8954
1326.81	70.9998
1328.73	71.0151
1330.66	70.9608
1332.59	70.8398
1334.52	70.6451
1336.45	70.4039
1338.38	70.108
1340.31	69.7403
1342.23	69.3451
1344.16	68.95
1346.09	68.5881
1348.02	68.2613
1349.95	67.9882
1351.88	67.5821
1353.81	66.9603
1355.73	66.185
1357.66	65.407
1359.59	64.7102
1361.52	64.1509
1363.45	63.4079
1365.38	62.2645
1367.31	60.7738
1369.23	59.3325
1371.16	58.2079
1373.09	57.5087
1375.02	57.3541
1376.95	57.8608
1378.88	58.8692
1380.81	60.3716
1382.73	62.4026
1384.66	64.8718
1386.59	67.5729
1388.52	70.1208
1390.45	72.0165
1392.38	73.2218
1394.3	73.8757
1396.23	74.2198
1398.16	74.3028
1400.09	74.1257
1402.02	73.8432
1403.95	73.5758
1405.88	73.307
1407.8	72.9443
1409.73	72.5138
1411.66	72.0793
1413.59	71.6051
1415.52	71.1098
1417.45	70.6599
1419.38	70.0945
1421.3	69.1699
1423.23	67.8217
1425.16	66.0495
1427.09	63.9856
1429.02	61.8088
1430.95	59.6341
1432.87	57.5059
1434.8	55.4676
1436.73	53.6293
1438.66	52.093
1440.59	50.7802
1442.52	49.7076
1444.44	48.6382
1446.37	47.3293
1448.3	45.7626
1450.23	44.088
1452.16	42.3844
1454.09	40.7609
1456.02	39.2617
1457.94	38.0421
1459.87	37.2461
1461.8	37.6857
1463.73	39.3122
1465.66	42.0225
1467.59	45.5377
1469.52	49.5948
1471.44	53.8506
1473.37	58.148
1475.3	62.3011
1477.23	66.1174
1479.16	69.1678
1481.09	71.2456
1483.02	72.4163
1484.94	72.9238
1486.87	73.041
1488.8	73.3813
1490.73	73.6416
1492.66	73.8447
1494.59	74.147
1496.52	74.3864
1498.44	74.5575
1500.37	74.7343
1502.3	74.944
1504.23	75.194
1506.16	75.3682
1508.09	75.6171
1510.01	75.9196
1511.94	76.1924
1513.87	76.4846
1515.8	76.8198
1517.73	77.1254
1519.66	77.4582
1521.59	77.803
1523.51	77.9073
1525.44	77.9001
1527.37	77.971
1529.3	78.0043
1531.23	77.9464
1533.16	77.866
1535.09	77.831
1537.01	77.7793
1538.94	77.6877
1540.87	77.6779
1542.8	77.7222
1544.73	77.8046
1546.66	78.2285
1548.58	78.4893
1550.51	78.681
1552.44	78.9125
1554.37	79.1556
1556.3	79.2648
1558.23	79.2468
1560.15	79.1226
1562.08	78.9607
1564.01	78.814
1565.94	78.5146
1567.87	78.2171
1569.8	77.9905
1571.73	77.8768
1573.65	77.9378
1575.58	77.766
1577.51	77.654
1579.44	77.5864
1581.37	77.546
1583.3	77.5504
1585.23	77.5304
1587.15	77.496
1589.08	77.513
1591.01	77.5222
1592.94	77.3832
1594.87	77.233
1596.8	77.0792
1598.72	76.9025
1600.65	76.7174
1602.58	76.6031
1604.51	76.6007
1606.44	76.6601
1608.37	76.7839
1610.3	76.9944
1612.22	77.2441
1614.15	77.5024
1616.08	77.7769
1618.01	78.0055
1619.94	78.1434
1621.87	78.2681
1623.8	78.4476
1625.72	78.533
1627.65	78.5858
1629.58	78.6341
1631.51	78.6478
1633.44	78.6601
1635.37	78.6421
1637.3	78.5552
1639.22	78.4523
1641.15	78.4782
1643.08	78.4486
1645.01	78.3561
1646.94	78.2504
1648.87	78.2182
1650.8	78.2313
1652.72	78.1404
1654.65	78.0869
1656.58	78.1319
1658.51	78.234
1660.44	78.3662
1662.37	78.4424
1664.29	78.399
1666.22	78.4111
1668.15	78.4695
1670.08	78.4642
1672.01	78.5168
1673.94	78.4545
1675.87	78.3907
1677.79	78.2952
1679.72	78.1377
1681.65	78.0386
1683.58	78.0551
1685.51	78.0185
1687.44	77.8955
1689.37	77.6061
1691.29	77.238
1693.22	76.9328
1695.15	76.5851
1697.08	76.2712
1699.01	75.9162
1700.94	75.4267
1702.86	74.9913
1704.79	74.621
1706.72	74.2579
1708.65	73.9688
1710.58	73.7845
1712.51	73.5377
1714.43	73.2366
1716.36	72.8819
1718.29	72.572
1720.22	72.3626
1722.15	72.2064
1724.08	71.6751
1726.01	70.9622
1727.93	69.7767
1729.86	67.8175
1731.79	65.0053
1733.72	61.2871
1735.65	56.8733
1737.58	52.2513
1739.51	48.0589
1741.43	44.9826
1743.36	43.2647
1745.29	43.1234
1747.22	44.7567
1749.15	47.8921
1751.08	51.8994
1753.01	56.7477
1754.93	61.6403
1756.86	65.9983
1758.79	69.5436
1760.72	72.0222
1762.65	73.4989
1764.58	74.325
1766.51	74.9365
1768.43	75.5049
1770.36	75.8478
1772.29	76.0986
1774.22	76.3245
1776.15	76.569
1778.08	76.7998
1780	77.0575
1781.93	77.3374
1783.86	77.5846
1785.79	77.7937
1787.72	77.9428
1789.65	78.1049
1791.58	78.259
1793.5	78.4465
1795.43	78.6477
1797.36	78.7424
1799.29	78.7812
1801.22	78.7852
1803.15	78.8346
1805.07	78.8755
1807	78.8925
1808.93	78.8669
1810.86	78.8695
1812.79	78.8532
1814.72	78.8048
1816.65	78.8522
1818.57	78.9254
1820.5	78.9135
1822.43	78.8696
1824.36	78.9274
1826.29	79.0526
1828.22	79.096
1830.14	79.1445
1832.07	79.1701
1834	79.2297
1835.93	79.3553
1837.86	79.4781
1839.79	79.4941
1841.72	79.4338
1843.64	79.4392
1845.57	79.4595
1847.5	79.3492
1849.43	79.2125
1851.36	79.1446
1853.29	79.0894
1855.21	79.053
1857.14	79.0343
1859.07	79.0193
1861	79.1328
1862.93	79.2272
1864.86	79.1762
1866.79	79.0479
1868.71	78.9085
1870.64	78.8634
1872.57	78.9342
1874.5	78.8903
1876.43	78.8318
1878.36	78.8433
1880.29	78.8512
1882.21	78.8956
1884.14	78.8157
1886.07	78.7419
1888	78.8034
1889.93	78.7751
1891.86	78.694
1893.79	78.7128
1895.71	78.8676
1897.64	79.1086
1899.57	79.3785
1901.5	79.5594
1903.43	79.7796
1905.36	79.9826
1907.29	79.8751
1909.21	79.643
1911.14	79.4638
1913.07	79.313
1915	79.1326
1916.93	79.0245
1918.86	79.03
1920.78	79.0228
1922.71	79.0847
1924.64	79.171
1926.57	79.1809
1928.5	79.086
1930.43	78.9619
1932.36	78.8277
1934.28	78.5176
1936.21	78.1883
1938.14	77.9951
1940.07	77.6333
1942	77.3009
1943.93	77.7192
1945.86	78.2118
1947.78	78.37
1949.71	78.3633
1951.64	78.4133
1953.57	78.5496
1955.5	79.0433
1957.43	79.6462
1959.35	80.1555
1961.28	80.6279
1963.21	81.1515
1965.14	81.4831
1967.07	81.631
1969	82.04
1970.92	82.5401
1972.85	82.3837
1974.78	81.799
1976.71	81.0786
1978.64	80.3342
1980.57	79.4754
1982.5	78.7313
1984.42	78.0613
1986.35	77.6933
1988.28	77.4525
1990.21	77.1526
1992.14	76.8745
1994.07	76.7319
1996	76.721
1997.92	76.5264
1999.85	75.9848
2001.78	75.6207
2003.71	75.4332
2005.64	75.0888
2007.57	75.0978
2009.49	75.579
2011.42	76.3596
2013.35	77.3311
2015.28	77.7745
2017.21	78.0793
2019.14	78.2928
2021.07	77.8365
2022.99	77.318
2024.92	77.2586
2026.85	77.4288
2028.78	77.5233
2030.71	77.5608
2032.64	77.8995
2034.57	78.6788
2036.49	79.2459
2038.42	79.4901
2040.35	79.7176
2042.28	79.3601
2044.21	78.6278
2046.14	77.658
2048.07	76.7442
2049.99	76.3394
2051.92	76.5629
2053.85	76.8151
2055.78	76.5618
2057.71	76.4087
2059.64	76.8064
2061.57	77.3252
2063.49	77.8709
2065.42	78.4334
2067.35	78.9214
2069.28	79.0415
2071.21	79.0441
2073.14	79.0688
2075.06	79.1088
2076.99	79.0547
2078.92	78.8417
2080.85	78.3618
2082.78	77.8495
2084.71	77.4833
2086.64	77.4272
2088.56	77.4689
2090.49	77.4502
2092.42	77.3941
2094.35	77.4062
2096.28	77.6342
2098.21	77.8668
2100.14	78.0095
2102.06	78.3817
2103.99	78.834
2105.92	78.9931
2107.85	79.1008
2109.78	79.4746
2111.71	79.7774
2113.63	79.7313
2115.56	79.3347
2117.49	78.6943
2119.42	78.288
2121.35	78.0561
2123.28	78.0725
2125.2	78.253
2127.13	78.2168
2129.06	78.2382
2130.99	78.4889
2132.92	78.9285
2134.85	79.5749
2136.78	79.9785
2138.7	80.0945
2140.63	80.123
2142.56	80.1712
2144.49	79.9455
2146.42	79.4193
2148.35	79.0716
2150.28	78.9783
2152.2	78.8635
2154.13	78.4689
2156.06	78.18
2157.99	78.2151
2159.92	78.5418
2161.85	79.3126
2163.78	79.6901
2165.7	79.8178
2167.63	79.9972
2169.56	80.4805
2171.49	80.8202
2173.42	80.8793
2175.35	81.1521
2177.28	81.0873
2179.2	80.4237
2181.13	79.5176
2183.06	78.6266
2184.99	78.0961
2186.92	77.9716
2188.85	77.9623
2190.77	77.3759
2192.7	76.6869
2194.63	76.3837
2196.56	76.5726
2198.49	76.9827
2200.42	77.324
2202.34	77.6117
2204.27	77.8037
2206.2	77.8511
2208.13	77.8351
2210.06	78.1147
2211.99	78.8068
2213.92	79.5579
2215.84	80.0553
2217.77	79.9402
2219.7	79.5823
2221.63	79.1941
2223.56	78.6788
2225.49	78.1115
2227.42	77.6349
2229.34	77.34
2231.27	77.2415
2233.2	77.27
2235.13	77.2469
2237.06	77.4989
2238.99	77.9861
2240.91	78.4349
2242.84	78.657
2244.77	78.4612
2246.7	78.2923
2248.63	78.1268
2250.56	77.7158
2252.49	77.274
2254.41	77.0482
2256.34	77.0158
2258.27	77.0537
2260.2	77.2134
2262.13	77.3471
2264.06	77.4504
2265.99	77.6447
2267.91	77.903
2269.84	78.171
2271.77	78.4164
2273.7	78.5684
2275.63	78.6189
2277.56	78.6634
2279.49	78.7468
2281.41	78.8508
2283.34	78.9032
2285.27	78.7868
2287.2	78.6047
2289.13	78.3625
2291.06	78.0714
2292.99	77.8733
2294.91	77.7427
2296.84	77.7301
2298.77	77.6854
2300.7	77.5364
2302.63	77.4728
2304.56	77.4818
2306.48	77.4844
2308.41	77.4704
2310.34	77.3961
2312.27	77.333
2314.2	77.3204
2316.13	77.2297
2318.05	77.0818
2319.98	76.9921
2321.91	77.0149
2323.84	77.0269
2325.77	76.9417
2327.7	76.8908
2329.63	76.8843
2331.55	76.8353
2333.48	76.7527
2335.41	76.7016
2337.34	76.6511
2339.27	76.6131
2341.2	76.7962
2343.12	76.927
2345.05	76.869
2346.98	76.9847
2348.91	77.3631
2350.84	77.8408
2352.77	78.2865
2354.7	78.5019
2356.62	78.5365
2358.55	78.4642
2360.48	78.1956
2362.41	77.8105
2364.34	77.4086
2366.27	77.1427
2368.2	77.0291
2370.12	76.805
2372.05	76.5748
2373.98	76.634
2375.91	76.9236
2377.84	77.3348
2379.77	77.6518
2381.7	77.8264
2383.62	78.0253
2385.55	78.1499
2387.48	78.1996
2389.41	78.2525
2391.34	78.2696
2393.27	78.3077
2395.2	78.3582
2397.12	78.421
2399.05	78.4762
2400.98	78.4868
2402.91	78.4923
2404.84	78.5308
2406.77	78.4846
2408.7	78.3639
2410.62	78.1801
2412.55	77.9606
2414.48	77.8748
2416.41	77.7801
2418.34	77.6769
2420.26	77.7022
2422.19	77.8192
2424.12	77.8703
2426.05	77.8997
2427.98	77.9279
2429.91	77.9272
2431.84	77.9043
2433.76	77.8421
2435.69	77.7814
2437.62	77.77
2439.55	77.8458
2441.48	78.0344
2443.41	78.1716
2445.34	78.2446
2447.26	78.2901
2449.19	78.3204
2451.12	78.3096
2453.05	78.2638
2454.98	78.1291
2456.91	77.9432
2458.84	77.7781
2460.76	77.6548
2462.69	77.5526
2464.62	77.4519
2466.55	77.3607
2468.48	77.3125
2470.41	77.2439
2472.34	77.1664
2474.26	77.1805
2476.19	77.2362
2478.12	77.331
2480.05	77.3783
2481.98	77.3544
2483.91	77.3151
2485.83	77.3462
2487.76	77.4548
2489.69	77.5369
2491.62	77.5675
2493.55	77.5967
2495.48	77.6179
2497.41	77.5361
2499.33	77.4281
2501.26	77.4378
2503.19	77.4753
2505.12	77.464
2507.05	77.3526
2508.98	77.1848
2510.91	77.1044
2512.83	77.0902
2514.76	77.0545
2516.69	76.9558
2518.62	76.8775
2520.55	76.7887
2522.48	76.6894
2524.4	76.5991
2526.33	76.6726
2528.26	76.883
2530.19	77.0065
2532.12	76.9971
2534.05	76.9834
2535.97	77.0207
2537.9	77.0694
2539.83	77.1062
2541.76	77.1058
2543.69	77.0886
2545.62	77.0759
2547.55	77.0571
2549.47	77.0691
2551.4	77.1303
2553.33	77.2453
2555.26	77.2631
2557.19	77.1655
2559.12	77.0475
2561.05	76.9785
2562.97	76.9184
2564.9	76.8259
2566.83	76.8256
2568.76	76.8195
2570.69	76.7749
2572.62	76.7419
2574.55	76.7536
2576.47	76.7313
2578.4	76.731
2580.33	76.7616
2582.26	76.7322
2584.19	76.6518
2586.12	76.5457
2588.05	76.4979
2589.97	76.4697
2591.9	76.4345
2593.83	76.4501
2595.76	76.4464
2597.69	76.3561
2599.62	76.2572
2601.54	76.1771
2603.47	76.1422
2605.4	76.1602
2607.33	76.1564
2609.26	76.126
2611.19	76.0779
2613.11	75.9987
2615.04	75.9203
2616.97	75.8959
2618.9	75.8989
2620.83	75.8966
2622.76	75.8751
2624.69	75.8277
2626.61	75.765
2628.54	75.6999
2630.47	75.6689
2632.4	75.6147
2634.33	75.5986
2636.26	75.6502
2638.19	75.692
2640.11	75.701
2642.04	75.6886
2643.97	75.7124
2645.9	75.7488
2647.83	75.8147
2649.76	75.87
2651.68	75.8732
2653.61	75.8227
2655.54	75.736
2657.47	75.6635
2659.4	75.6095
2661.33	75.5813
2663.26	75.5646
2665.18	75.5456
2667.11	75.5147
2669.04	75.4377
2670.97	75.3941
2672.9	75.4344
2674.83	75.4796
2676.76	75.4678
2678.68	75.4486
2680.61	75.4475
2682.54	75.4583
2684.47	75.4904
2686.4	75.535
2688.33	75.5879
2690.26	75.6555
2692.18	75.7159
2694.11	75.755
2696.04	75.7952
2697.97	75.8823
2699.9	75.9684
2701.83	75.9672
2703.76	75.9026
2705.68	75.825
2707.61	75.7398
2709.54	75.6528
2711.47	75.5545
2713.4	75.4266
2715.33	75.2619
2717.25	75.0687
2719.18	74.8785
2721.11	74.7481
2723.04	74.6841
2724.97	74.6456
2726.9	74.6066
2728.82	74.5809
2730.75	74.5871
2732.68	74.6779
2734.61	74.839
2736.54	75.032
2738.47	75.1973
2740.4	75.2689
2742.32	75.2946
2744.25	75.3272
2746.18	75.3676
2748.11	75.4287
2750.04	75.4605
2751.97	75.4389
2753.9	75.3732
2755.82	75.2959
2757.75	75.2561
2759.68	75.2733
2761.61	75.2874
2763.54	75.2602
2765.47	75.169
2767.39	75.0272
2769.32	74.8767
2771.25	74.7406
2773.18	74.6347
2775.11	74.5217
2777.04	74.3693
2778.97	74.1806
2780.89	73.9692
2782.82	73.7676
2784.75	73.6017
2786.68	73.4392
2788.61	73.2302
2790.54	72.9824
2792.47	72.7122
2794.39	72.4672
2796.32	72.2408
2798.25	72.0276
2800.18	71.8604
2802.11	71.6343
2804.04	71.3146
2805.97	70.9685
2807.89	70.6067
2809.82	70.2116
2811.75	69.7939
2813.68	69.3018
2815.61	68.7027
2817.54	68.0155
2819.47	67.2345
2821.39	66.3656
2823.32	65.3761
2825.25	64.2068
2827.18	62.8148
2829.11	61.0565
2831.04	58.8711
2832.96	56.2127
2834.89	52.9858
2836.82	49.1581
2838.75	44.7826
2840.68	39.9748
2842.61	35.0173
2844.53	30.247
2846.46	26.0433
2848.39	22.7749
2850.32	20.7059
2852.25	19.9436
2854.18	20.4636
2856.11	22.0477
2858.03	24.3442
2859.96	26.9085
2861.89	29.4499
2863.82	31.7761
2865.75	33.7933
2867.68	35.499
2869.61	36.9417
2871.53	38.144
2873.46	39.1757
2875.39	40.0791
2877.32	40.8304
2879.25	41.3527
2881.18	41.5366
2883.11	41.2642
2885.03	40.4547
2886.96	39.096
2888.89	37.3488
2890.82	35.4191
2892.75	33.459
2894.68	31.5423
2896.6	29.704
2898.53	27.9269
2900.46	26.2036
2902.39	24.5112
2904.32	22.7847
2906.25	20.961
2908.18	19.0342
2910.1	17.068
2912.03	15.1376
2913.96	13.3286
2915.89	11.7723
2917.82	10.6129
2919.75	9.95164
2921.68	9.86227
2923.6	10.4051
2925.53	11.5799
2927.46	13.3645
2929.39	15.6962
2931.32	18.4475
2933.25	21.4154
2935.18	24.386
2937.1	27.1955
2939.03	29.6214
2940.96	31.4649
2942.89	32.6828
2944.82	33.3043
2946.75	33.4329
2948.67	33.2274
2950.6	32.8883
2952.53	32.6695
2954.46	32.7915
2956.39	33.4166
2958.32	34.6747
2960.24	36.6102
2962.17	39.1763
2964.1	42.2549
2966.03	45.5758
2967.96	48.9412
2969.89	52.2727
2971.82	55.3961
2973.74	58.215
2975.67	60.7317
2977.6	62.9347
2979.53	64.7947
2981.46	66.2841
2983.39	67.4527
2985.32	68.3646
2987.24	69.0981
2989.17	69.7091
2991.1	70.1868
2993.03	70.4754
2994.96	70.6153
2996.89	70.6661
2998.82	70.6171
3000.74	70.5277
3002.67	70.4808
3004.6	70.4864
3006.53	70.5505
3008.46	70.6891
3010.39	70.8567
3012.31	71.0135
3014.24	71.2457
3016.17	71.6045
3018.1	72.0072
3020.03	72.4071
3021.96	72.7795
3023.89	73.1012
3025.81	73.3675
3027.74	73.5508
3029.67	73.7314
3031.6	73.9087
3033.53	74.0331
3035.46	74.1139
3037.39	74.1499
3039.31	74.1566
3041.24	74.1885
3043.17	74.2745
3045.1	74.387
3047.03	74.4819
3048.96	74.5216
3050.89	74.5263
3052.81	74.5185
3054.74	74.5141
3056.67	74.6075
3058.6	74.733
3060.53	74.8314
3062.46	74.9702
3064.38	75.1016
3066.31	75.231
3068.24	75.3532
3070.17	75.4941
3072.1	75.63
3074.03	75.7083
3075.95	75.7338
3077.88	75.7587
3079.81	75.8183
3081.74	75.9134
3083.67	76.0521
3085.6	76.2088
3087.53	76.3366
3089.45	76.4021
3091.38	76.3309
3093.31	76.2484
3095.24	76.185
3097.17	76.1399
3099.1	76.0884
3101.03	76.0367
3102.95	75.9785
3104.88	75.9784
3106.81	76.0365
3108.74	76.0837
3110.67	76.0859
3112.6	76.1012
3114.53	76.1131
3116.45	76.0974
3118.38	76.0379
3120.31	76.0685
3122.24	76.1624
3124.17	76.211
3126.1	76.2033
3128.02	76.224
3129.95	76.2373
3131.88	76.1857
3133.81	76.1657
3135.74	76.2083
3137.67	76.1635
3139.59	76.1545
3141.52	76.2113
3143.45	76.2748
3145.38	76.3819
3147.31	76.5633
3149.24	76.6992
3151.17	76.7228
3153.09	76.6683
3155.02	76.5796
3156.95	76.4641
3158.88	76.2981
3160.81	76.2264
3162.74	76.2133
3164.67	76.0722
3166.59	75.8836
3168.52	75.7363
3170.45	75.6543
3172.38	75.6761
3174.31	75.8103
3176.24	75.9525
3178.16	76.0679
3180.09	76.1876
3182.02	76.2709
3183.95	76.3453
3185.88	76.4249
3187.81	76.4584
3189.74	76.4139
3191.66	76.3045
3193.59	76.1844
3195.52	76.1627
3197.45	76.1964
3199.38	76.2236
3201.31	76.2573
3203.24	76.2747
3205.16	76.307
3207.09	76.3008
3209.02	76.2413
3210.95	76.1685
3212.88	76.0923
3214.81	75.9882
3216.74	75.94
3218.66	75.9809
3220.59	76.0613
3222.52	76.1814
3224.45	76.2918
3226.38	76.3501
3228.31	76.3881
3230.24	76.3963
3232.16	76.3323
3234.09	76.2277
3236.02	76.1257
3237.95	76.0319
3239.88	76.0135
3241.81	76.0548
3243.73	76.0738
3245.66	76.0654
3247.59	76.0977
3249.52	76.2268
3251.45	76.4206
3253.38	76.5573
3255.3	76.6179
3257.23	76.5811
3259.16	76.4744
3261.09	76.4114
3263.02	76.3543
3264.95	76.3204
3266.88	76.3302
3268.8	76.2867
3270.73	76.1709
3272.66	76.1585
3274.59	76.2895
3276.52	76.4675
3278.45	76.6002
3280.38	76.6449
3282.3	76.6274
3284.23	76.5476
3286.16	76.4015
3288.09	76.3037
3290.02	76.2445
3291.95	76.1629
3293.88	76.0934
3295.8	76.0119
3297.73	75.8912
3299.66	75.9276
3301.59	76.0127
3303.52	75.9859
3305.45	75.8906
3307.38	75.8373
3309.3	75.8363
3311.23	75.8551
3313.16	75.9076
3315.09	75.9827
3317.02	76.0745
3318.95	76.1913
3320.87	76.2716
3322.8	76.3043
3324.73	76.3198
3326.66	76.4435
3328.59	76.505
3330.52	76.4235
3332.45	76.3132
3334.37	76.2404
3336.3	76.2045
3338.23	76.128
3340.16	76.0358
3342.09	75.9497
3344.02	75.9323
3345.95	75.9469
3347.87	75.9083
3349.8	75.9447
3351.73	76.0719
3353.66	76.2001
3355.59	76.2525
3357.52	76.2468
3359.44	76.2374
3361.37	76.2102
3363.3	76.1961
3365.23	76.1566
3367.16	76.0786
3369.09	76.0095
3371.01	76.0182
3372.94	76.0206
3374.87	76.0344
3376.8	76.0909
3378.73	76.0787
3380.66	75.9905
3382.59	75.8674
3384.51	75.7315
3386.44	75.6749
3388.37	75.7128
3390.3	75.7838
3392.23	75.7979
3394.16	75.8395
3396.09	75.9193
3398.01	76.0203
3399.94	76.0859
3401.87	76.1209
3403.8	76.1096
3405.73	76.0708
3407.66	76.0863
3409.59	76.0466
3411.51	75.9806
3413.44	75.9968
3415.37	76.0702
3417.3	76.0857
3419.23	76.0634
3421.16	76.0708
3423.09	75.9881
3425.01	75.9291
3426.94	75.9496
3428.87	76.0183
3430.8	76.0868
3432.73	76.1518
3434.66	76.1847
3436.58	76.1479
3438.51	76.1427
3440.44	76.1687
3442.37	76.1577
3444.3	76.0777
3446.23	75.9812
3448.16	75.9262
3450.08	75.9178
3452.01	75.9819
3453.94	76.0356
3455.87	76.0725
3457.8	76.0422
3459.73	76.0339
3461.66	76.0721
3463.58	76.0991
3465.51	76.077
3467.44	76.0321
3469.37	76.0183
3471.3	76.103
3473.23	76.2333
3475.15	76.3583
3477.08	76.421
3479.01	76.4253
3480.94	76.4078
3482.87	76.3467
3484.8	76.2874
3486.72	76.2909
3488.65	76.3131
3490.58	76.2653
3492.51	76.1687
3494.44	76.1765
3496.37	76.2409
3498.3	76.2911
3500.22	76.2744
3502.15	76.2068
3504.08	76.1165
3506.01	76.026
3507.94	75.9685
3509.87	75.849
3511.8	75.7411
3513.72	75.6789
3515.65	75.7259
3517.58	75.8181
3519.51	75.8961
3521.44	76.0421
3523.37	76.1274
3525.3	76.1714
3527.22	76.2555
3529.15	76.3176
3531.08	76.3726
3533.01	76.3866
3534.94	76.3894
3536.87	76.3644
3538.8	76.2751
3540.72	76.2249
3542.65	76.2665
3544.58	76.3041
3546.51	76.2908
3548.44	76.2388
3550.36	76.1616
3552.29	76.1844
3554.22	76.2092
3556.15	76.1381
3558.08	76.0428
3560.01	75.9506
3561.94	75.9428
3563.86	75.9871
3565.79	76.0152
3567.72	76.0742
3569.65	76.1268
3571.58	76.1629
3573.51	76.2936
3575.44	76.4008
3577.36	76.5435
3579.29	76.7128
3581.22	76.8678
3583.15	76.9122
3585.08	76.8395
3587.01	76.8005
3588.94	76.7875
3590.86	76.7327
3592.79	76.6558
3594.72	76.5911
3596.65	76.4634
3598.58	76.3599
3600.51	76.379
3602.43	76.3319
3604.36	76.2365
3606.29	76.18
3608.22	76.0962
3610.15	75.8813
3612.08	75.6516
3614.01	75.608
3615.93	75.6372
3617.86	75.5885
3619.79	75.5684
3621.72	75.5746
3623.65	75.5519
3625.58	75.6451
3627.51	75.7156
3629.43	75.6955
3631.36	75.7234
3633.29	75.862
3635.22	75.8549
3637.15	75.8011
3639.08	75.7722
3641.01	75.8202
3642.93	75.9575
3644.86	75.9588
3646.79	75.8712
3648.72	75.7252
3650.65	75.6465
3652.58	75.5857
3654.5	75.4878
3656.43	75.6214
3658.36	75.7936
3660.29	75.9804
3662.22	76.1041
3664.15	76.1135
3666.07	76.0778
3668	76.0241
3669.93	76.0439
3671.86	75.9066
3673.79	75.7522
3675.72	75.7714
3677.65	75.8307
3679.57	75.8301
3681.5	76.0032
3683.43	76.3409
3685.36	76.4167
3687.29	76.5259
3689.22	76.6454
3691.15	76.5092
3693.07	76.2485
3695	75.8647
3696.93	75.5162
3698.86	75.4303
3700.79	75.6635
3702.72	75.9608
3704.65	76.1471
3706.57	76.3127
3708.5	76.5833
3710.43	76.8096
3712.36	76.8569
3714.29	76.8417
3716.22	76.755
3718.14	76.5645
3720.07	76.2673
3722	75.9242
3723.93	75.8391
3725.86	76.0397
3727.79	76.3192
3729.72	76.5948
3731.64	76.875
3733.57	77.0725
3735.5	77.4942
3737.43	77.6619
3739.36	77.2137
3741.29	76.6991
3743.22	76.1703
3745.14	75.6011
3747.07	75.0834
3749	74.7001
3750.93	74.6516
3752.86	74.7759
3754.79	75.0252
3756.72	75.3816
3758.64	75.7814
3760.57	76.2257
3762.5	76.7174
3764.43	76.7619
3766.36	76.4657
3768.29	76.3755
3770.21	76.2245
3772.14	75.9848
3774.07	75.8396
3776	75.7825
3777.93	75.9071
3779.86	75.9758
3781.78	75.9757
3783.71	76.0572
3785.64	76.1738
3787.57	76.3437
3789.5	76.3197
3791.43	76.2476
3793.36	76.1817
3795.28	76.131
3797.21	76.0767
3799.14	76.0301
3801.07	76.089
3803	76.3478
3804.93	76.5358
3806.86	76.642
3808.78	76.5998
3810.71	76.5419
3812.64	76.4907
3814.57	76.3579
3816.5	75.996
3818.43	75.6289
3820.36	75.3719
3822.28	75.2889
3824.21	75.2897
3826.14	75.2511
3828.07	75.3407
3830	75.6203
3831.93	75.7582
3833.86	75.8371
3835.78	75.7259
3837.71	75.6967
3839.64	75.8449
3841.57	76.0503
3843.5	76.406
3845.43	76.7461
3847.35	76.9884
3849.28	77.2048
3851.21	77.2419
3853.14	76.9932
3855.07	76.8529
3857	76.6951
3858.93	76.3371
3860.85	76.0238
3862.78	75.6592
3864.71	75.424
3866.64	75.3808
3868.57	75.4655
3870.5	75.7058
3872.43	75.8569
3874.35	75.8298
3876.28	75.9083
3878.21	76.0067
3880.14	75.9472
3882.07	75.9482
3884	75.9086
3885.92	75.9973
3887.85	76.164
3889.78	76.0608
3891.71	75.9377
3893.64	75.7918
3895.57	75.6495
3897.49	75.5928
3899.42	75.491
3901.35	75.3986
3903.28	75.5665
3905.21	75.7504
3907.14	75.8004
3909.07	75.8946
3910.99	76.1186
3912.92	76.4751
3914.85	76.6962
3916.78	76.755
3918.71	76.7577
3920.64	76.6334
3922.57	76.4711
3924.49	76.3437
3926.42	76.2197
3928.35	76.1735
3930.28	76.1975
3932.21	76.1744
3934.14	76.1584
3936.07	76.2172
3937.99	76.2986
3939.92	76.3397
3941.85	76.3204
3943.78	76.296
3945.71	76.2365
3947.64	76.1482
3949.57	76.1885
3951.49	76.2785
3953.42	76.3365
3955.35	76.3127
3957.28	76.2092
3959.21	76.1993
3961.14	76.2927
3963.06	76.2933
3964.99	76.2175
3966.92	76.1258
3968.85	76.0357
3970.78	76.0488
3972.71	76.1101
3974.64	76.1499
3976.56	76.2284
3978.49	76.2695
3980.42	76.3407
3982.35	76.377
3984.28	76.3681
3986.21	76.4443
3988.14	76.5119
3990.06	76.6173
3991.99	76.7574
3993.92	76.7317
3995.85	76.4118
3997.78	76.6055
3999.71	76.8979
4001.63	0

## Sheet: B 20
399.199	97.3352
401.128	94.5059
403.056	88.5182
404.985	84.8491
406.913	82.4625
408.842	82.9914
410.77	80.2029
412.699	78.7083
414.627	77.2721
416.556	78.0757
418.484	79.4628
420.413	80.5372
422.341	81.582
424.27	82.6657
426.198	83.9574
428.127	85.4819
430.055	86.2518
431.984	86.3515
433.912	84.9743
435.841	84.3462
437.769	83.4336
439.698	82.3438
441.626	81.7499
443.555	82.6824
445.483	84.0224
447.412	84.6261
449.34	85.2175
451.269	86.2516
453.197	87.3641
455.126	87.5579
457.054	86.5562
458.983	86.1443
460.911	86.4573
462.84	86.3979
464.768	86.5069
466.697	86.7311
468.625	87.1467
470.554	87.5944
472.482	87.7494
474.411	88.1103
476.339	88.8913
478.268	89.4364
480.196	89.7184
482.125	89.6384
484.053	89.3049
485.982	89.5302
487.91	89.8728
489.839	89.7965
491.767	89.5013
493.696	89.3122
495.624	89.1297
497.553	88.6008
499.481	88.1768
501.41	88.1352
503.338	88.3802
505.267	88.4383
507.195	88.6514
509.124	89.1016
511.052	89.5122
512.981	90.1235
514.909	90.5715
516.838	90.6355
518.766	90.554
520.695	90.5427
522.623	90.373
524.552	90.156
526.48	90.0726
528.409	90.1333
530.337	90.2021
532.266	89.9302
534.194	89.7516
536.123	89.9278
538.051	90.0893
539.98	90.1162
541.908	90.0512
543.837	90.0252
545.765	90.0569
547.693	90.2374
549.622	90.2961
551.551	90.4892
553.479	90.8974
555.408	91.3211
557.336	91.3752
559.264	91.1337
561.193	91.1066
563.121	91.0651
565.05	90.8663
566.979	90.7238
568.907	90.681
570.836	90.5422
572.764	90.3008
574.693	89.9602
576.621	89.3942
578.55	88.952
580.478	88.751
582.407	88.5372
584.335	88.3163
586.264	88.0819
588.192	87.8745
590.12	87.6114
592.049	87.6327
593.977	87.9419
595.906	88.2009
597.835	88.2705
599.763	88.46
601.692	88.7476
603.62	88.8667
605.548	88.9386
607.477	89.108
609.405	89.3693
611.334	89.5939
613.263	89.6719
615.191	89.7101
617.12	89.778
619.048	89.9051
620.976	89.9782
622.905	89.9218
624.833	89.7759
626.762	89.7361
628.691	89.7355
630.619	89.6764
632.548	89.6253
634.476	89.6315
636.404	89.7726
638.333	89.8057
640.261	89.7748
642.19	89.7702
644.119	89.8452
646.047	90.0021
647.976	90.0328
649.904	89.9207
651.832	89.7206
653.761	89.567
655.689	89.5989
657.618	89.5593
659.546	89.4762
661.475	89.3322
663.403	89.1721
665.332	88.8232
667.26	88.3245
669.189	87.9677
671.117	87.7853
673.046	87.552
674.975	87.1234
676.903	86.6472
678.832	86.2425
680.76	85.8357
682.688	85.3395
684.617	84.6159
686.545	83.9003
688.474	83.0246
690.403	82.0348
692.331	80.9295
694.26	79.8007
696.188	78.9493
698.116	78.2477
700.045	77.5514
701.973	76.9746
703.902	76.4432
705.83	75.8403
707.759	74.8693
709.687	73.3282
711.616	71.3527
713.544	69.1863
715.473	67.01
717.401	65.1161
719.33	63.7639
721.258	63.0778
723.187	63.1367
725.115	63.8781
727.044	65.2742
728.972	67.1294
730.901	69.1452
732.829	71.0483
734.758	72.5973
736.686	73.7513
738.615	74.5869
740.543	75.2888
742.472	75.9301
744.4	76.5612
746.329	77.2464
748.257	77.988
750.186	78.7412
752.114	79.4847
754.043	80.128
755.971	80.5686
757.9	80.9325
759.828	81.1588
761.757	81.3511
763.685	81.5458
765.614	81.6886
767.542	81.8949
769.471	82.1214
771.399	82.3479
773.328	82.6351
775.256	82.9509
777.185	83.1964
779.113	83.4344
781.042	83.6851
782.97	83.9756
784.899	84.3918
786.827	84.8204
788.756	85.1688
790.684	85.3816
792.613	85.5385
794.541	85.6025
796.47	85.404
798.398	85.0829
800.327	84.6715
802.255	84.068
804.184	83.4509
806.112	82.9504
808.041	82.5775
809.969	82.4082
811.898	82.459
813.826	82.6407
815.755	82.8465
817.683	83.087
819.612	83.3908
821.54	83.6247
823.469	83.7235
825.397	83.8251
827.326	83.798
829.254	83.6087
831.183	83.4544
833.111	83.2859
835.04	83.0498
836.968	82.7973
838.897	82.5179
840.825	82.2499
842.754	82.0977
844.682	82.0297
846.611	82.0143
848.539	81.9978
850.468	82.0209
852.396	82.187
854.325	82.3488
856.253	82.4716
858.182	82.6303
860.11	82.6977
862.039	82.6515
863.967	82.5347
865.896	82.3447
867.824	82.1854
869.753	82.0856
871.681	81.9327
873.61	81.7455
875.538	81.5884
877.467	81.5147
879.395	81.566
881.324	81.7331
883.252	82.0588
885.181	82.5199
887.109	83.0403
889.038	83.6231
890.966	84.161
892.895	84.6462
894.823	85.1924
896.752	85.6896
898.68	86.0467
900.609	86.3157
902.537	86.5292
904.466	86.6861
906.394	86.7989
908.323	86.9315
910.251	87.1147
912.18	87.2673
914.108	87.3719
916.037	87.4065
917.965	87.3104
919.894	87.1632
921.822	87.0704
923.751	86.9975
925.679	86.9142
927.608	86.8279
929.536	86.7626
931.465	86.7199
933.393	86.688
935.322	86.7127
937.25	86.7724
939.179	86.7674
941.107	86.733
943.036	86.6995
944.964	86.6058
946.893	86.4724
948.821	86.3781
950.75	86.2845
952.678	86.1653
954.607	86.0756
956.535	86.0439
958.464	85.9907
960.392	85.8961
962.321	85.7515
964.249	85.511
966.178	85.2105
968.106	84.9386
970.035	84.6731
971.963	84.3345
973.892	83.9615
975.82	83.598
977.749	83.2014
979.677	82.8398
981.606	82.5835
983.534	82.3401
985.463	82.0372
987.391	81.7572
989.32	81.5125
991.248	81.2893
993.177	81.1053
995.105	80.9663
997.034	80.7707
998.962	80.4963
1000.89	80.1372
1002.82	79.6701
1004.75	79.1356
1006.68	78.6124
1008.61	78.1192
1010.53	77.6536
1012.46	77.2116
1014.39	76.873
1016.32	76.6489
1018.25	76.5984
1020.18	76.7244
1022.1	76.9616
1024.03	77.2329
1025.96	77.5267
1027.89	77.8011
1029.82	78.1068
1031.75	78.4863
1033.67	78.8855
1035.6	79.3086
1037.53	79.7621
1039.46	80.1799
1041.39	80.5892
1043.32	80.9801
1045.25	81.3285
1047.17	81.5973
1049.1	81.7878
1051.03	81.862
1052.96	81.9058
1054.89	81.9363
1056.82	81.9745
1058.75	81.9614
1060.67	81.9072
1062.6	81.8906
1064.53	81.8236
1066.46	81.6734
1068.39	81.4992
1070.32	81.2979
1072.24	81.0525
1074.17	80.7591
1076.1	80.4323
1078.03	80.0367
1079.96	79.6324
1081.89	79.2063
1083.82	78.6875
1085.74	78.1832
1087.67	77.7639
1089.6	77.3798
1091.53	77.0151
1093.46	76.7481
1095.39	76.6085
1097.32	76.5614
1099.24	76.5007
1101.17	76.2568
1103.1	75.8239
1105.03	75.2334
1106.96	74.4913
1108.89	73.6395
1110.82	72.7274
1112.74	71.9764
1114.67	71.4555
1116.6	71.1708
1118.53	71.2359
1120.46	71.6774
1122.39	72.3913
1124.32	73.2487
1126.24	74.0869
1128.17	74.743
1130.1	75.1466
1132.03	75.2033
1133.96	74.8203
1135.89	74.01
1137.81	72.8748
1139.74	71.5114
1141.67	69.9751
1143.6	68.2419
1145.53	66.4203
1147.46	64.5751
1149.38	62.6845
1151.31	60.7236
1153.24	58.7192
1155.17	56.637
1157.1	54.4013
1159.03	52.0716
1160.96	49.8326
1162.88	47.858
1164.81	46.3166
1166.74	45.3327
1168.67	44.9918
1170.6	45.3062
1172.53	46.3465
1174.46	48.0115
1176.38	50.0328
1178.31	52.1063
1180.24	53.902
1182.17	55.1708
1184.1	55.7873
1186.03	55.7893
1187.95	55.3271
1189.88	54.5425
1191.81	53.6763
1193.74	52.9431
1195.67	52.5288
1197.6	52.5406
1199.53	53.0422
1201.45	53.9939
1203.38	55.2536
1205.31	56.6269
1207.24	57.9549
1209.17	59.1828
1211.1	60.2769
1213.03	61.2218
1214.95	62.0341
1216.88	62.7171
1218.81	63.3301
1220.74	63.8603
1222.67	64.2921
1224.6	64.5783
1226.53	64.7063
1228.45	64.7048
1230.38	64.5762
1232.31	64.3146
1234.24	63.9713
1236.17	63.5763
1238.1	63.1828
1240.03	62.8379
1241.95	62.604
1243.88	62.5204
1245.81	62.6191
1247.74	62.8971
1249.67	63.35
1251.6	63.9512
1253.52	64.6792
1255.45	65.4605
1257.38	66.2636
1259.31	67.1023
1261.24	67.9292
1263.17	68.6777
1265.1	69.3464
1267.02	69.9238
1268.95	70.4136
1270.88	70.8119
1272.81	71.154
1274.74	71.4995
1276.67	71.8645
1278.59	72.2155
1280.52	72.5615
1282.45	72.9095
1284.38	73.2629
1286.31	73.6066
1288.24	73.8828
1290.16	74.0467
1292.09	74.142
1294.02	74.1635
1295.95	74.1269
1297.88	74.0819
1299.81	74.0916
1301.74	74.1368
1303.66	74.1804
1305.59	74.219
1307.52	74.3035
1309.45	74.4232
1311.38	74.5224
1313.31	74.6103
1315.24	74.7406
1317.16	74.9117
1319.09	75.1555
1321.02	75.4402
1322.95	75.7474
1324.88	76.0836
1326.81	76.4412
1328.73	76.7025
1330.66	76.8416
1332.59	76.8423
1334.52	76.6997
1336.45	76.4129
1338.38	75.9821
1340.31	75.4295
1342.23	74.8142
1344.16	74.1409
1346.09	73.4564
1348.02	72.7652
1349.95	72.1135
1351.88	71.4131
1353.81	70.6345
1355.73	69.7916
1357.66	69.0208
1359.59	68.3978
1361.52	68.0489
1363.45	67.6964
1365.38	67.0598
1367.31	66.1206
1369.23	65.2073
1371.16	64.5786
1373.09	64.3299
1375.02	64.577
1376.95	65.4603
1378.88	66.8109
1380.81	68.5894
1382.73	70.8237
1384.66	73.4309
1386.59	76.2288
1388.52	78.9004
1390.45	80.8972
1392.38	82.1104
1394.3	82.7094
1396.23	82.958
1398.16	82.958
1400.09	82.7269
1402.02	82.3977
1403.95	82.0508
1405.88	81.5832
1407.8	80.9027
1409.73	80.1333
1411.66	79.3674
1413.59	78.5776
1415.52	77.8249
1417.45	77.1595
1419.38	76.3355
1421.3	74.9978
1423.23	72.947
1425.16	70.2731
1427.09	67.2741
1429.02	64.2026
1430.95	61.2659
1432.87	58.5583
1434.8	56.1923
1436.73	54.3611
1438.66	53.2072
1440.59	52.6253
1442.52	52.5274
1444.44	52.5327
1446.37	52.1647
1448.3	51.2004
1450.23	49.7471
1452.16	48.0382
1454.09	46.2757
1456.02	44.5088
1457.94	42.9535
1459.87	41.7462
1461.8	41.9918
1463.73	43.7156
1465.66	46.8222
1467.59	50.9513
1469.52	55.7576
1471.44	60.8715
1473.37	66.077
1475.3	71.0878
1477.23	75.6606
1479.16	79.3569
1481.09	81.8735
1483.02	83.2131
1484.94	83.7092
1486.87	83.7282
1488.8	84.0875
1490.73	84.3774
1492.66	84.6426
1494.59	84.9494
1496.52	85.2589
1498.44	85.5392
1500.37	85.8064
1502.3	86.0237
1504.23	86.218
1506.16	86.3587
1508.09	86.5688
1510.01	86.8826
1511.94	87.2251
1513.87	87.5617
1515.8	87.8803
1517.73	88.1225
1519.66	88.355
1521.59	88.5946
1523.51	88.728
1525.44	88.7247
1527.37	88.7685
1529.3	88.7205
1531.23	88.6664
1533.16	88.7443
1535.09	88.8824
1537.01	88.9957
1538.94	89.0192
1540.87	89.0511
1542.8	89.1042
1544.73	89.0587
1546.66	89.226
1548.58	89.3709
1550.51	89.4856
1552.44	89.5996
1554.37	89.7392
1556.3	89.7644
1558.23	89.8172
1560.15	89.8557
1562.08	89.7875
1564.01	89.6662
1565.94	89.4372
1567.87	89.1984
1569.8	88.995
1571.73	88.8042
1573.65	88.8234
1575.58	88.7286
1577.51	88.6125
1579.44	88.4893
1581.37	88.3701
1583.3	88.2874
1585.23	88.2264
1587.15	88.205
1589.08	88.2326
1591.01	88.2073
1592.94	88.0825
1594.87	87.9587
1596.8	87.8334
1598.72	87.7044
1600.65	87.6053
1602.58	87.5294
1604.51	87.4696
1606.44	87.4584
1608.37	87.5036
1610.3	87.5872
1612.22	87.7257
1614.15	87.922
1616.08	88.1114
1618.01	88.2514
1619.94	88.3677
1621.87	88.5204
1623.8	88.686
1625.72	88.7992
1627.65	88.8875
1629.58	88.9112
1631.51	88.8474
1633.44	88.8228
1635.37	88.8221
1637.3	88.7369
1639.22	88.6208
1641.15	88.6007
1643.08	88.5028
1645.01	88.3659
1646.94	88.2041
1648.87	88.0612
1650.8	87.9795
1652.72	87.8887
1654.65	87.81
1656.58	87.765
1658.51	87.84
1660.44	87.9836
1662.37	88.0953
1664.29	88.0682
1666.22	87.9985
1668.15	87.9093
1670.08	87.6852
1672.01	87.6491
1673.94	87.5648
1675.87	87.4658
1677.79	87.3821
1679.72	87.2413
1681.65	87.064
1683.58	86.9504
1685.51	86.8153
1687.44	86.521
1689.37	86.0242
1691.29	85.3875
1693.22	84.6484
1695.15	83.7753
1697.08	82.8918
1699.01	82.0669
1700.94	81.0511
1702.86	80.0851
1704.79	79.2635
1706.72	78.4066
1708.65	77.5208
1710.58	76.7221
1712.51	75.8781
1714.43	74.9812
1716.36	74.0042
1718.29	72.9781
1720.22	72.0658
1722.15	71.0731
1724.08	69.2676
1726.01	66.8876
1727.93	63.6735
1729.86	59.5134
1731.79	54.459
1733.72	48.6003
1735.65	42.34
1737.58	36.3572
1739.51	31.4438
1741.43	28.4422
1743.36	27.5731
1745.29	29.1018
1747.22	33.1064
1749.15	38.8316
1751.08	45.3986
1753.01	52.7152
1754.93	59.812
1756.86	66.0974
1758.79	71.2999
1760.72	75.2852
1762.65	77.9811
1764.58	79.7943
1766.51	81.2077
1768.43	82.4144
1770.36	83.2507
1772.29	83.9374
1774.22	84.4764
1776.15	84.9252
1778.08	85.3419
1780	85.6792
1781.93	86.0148
1783.86	86.3342
1785.79	86.6302
1787.72	86.8879
1789.65	87.1123
1791.58	87.3874
1793.5	87.7355
1795.43	88.058
1797.36	88.2271
1799.29	88.3211
1801.22	88.4141
1803.15	88.5326
1805.07	88.6452
1807	88.7655
1808.93	88.8781
1810.86	88.948
1812.79	88.8986
1814.72	88.7533
1816.65	88.6886
1818.57	88.694
1820.5	88.6999
1822.43	88.6401
1824.36	88.5617
1826.29	88.6354
1828.22	88.8003
1830.14	89.0499
1832.07	89.3612
1834	89.6692
1835.93	89.9289
1837.86	90.0709
1839.79	90.0684
1841.72	89.9326
1843.64	89.8305
1845.57	89.737
1847.5	89.5309
1849.43	89.3379
1851.36	89.1704
1853.29	89.1091
1855.21	89.1888
1857.14	89.2887
1859.07	89.3481
1861	89.4567
1862.93	89.5578
1864.86	89.4194
1866.79	89.1645
1868.71	88.9448
1870.64	88.8149
1872.57	88.7954
1874.5	88.7258
1876.43	88.6605
1878.36	88.7121
1880.29	88.8569
1882.21	89.0593
1884.14	89.1307
1886.07	89.326
1888	89.6405
1889.93	89.674
1891.86	89.6134
1893.79	89.6235
1895.71	89.5868
1897.64	89.4836
1899.57	89.5479
1901.5	89.4882
1903.43	89.2445
1905.36	89.0305
1907.29	88.6458
1909.21	88.3324
1911.14	88.2308
1913.07	88.2712
1915	88.2857
1916.93	88.401
1918.86	88.7705
1920.78	89.1046
1922.71	89.055
1924.64	88.9943
1926.57	89.159
1928.5	89.0575
1930.43	88.6679
1932.36	88.2803
1934.28	87.8977
1936.21	87.7184
1938.14	87.6259
1940.07	87.7219
1942	87.9653
1943.93	88.3454
1945.86	88.4831
1947.78	88.4263
1949.71	88.114
1951.64	88.1081
1953.57	88.6449
1955.5	89.2151
1957.43	89.4819
1959.35	90.1118
1961.28	91.3191
1963.21	92.0265
1965.14	91.9198
1967.07	91.9404
1969	91.7798
1970.92	91.1699
1972.85	90.5327
1974.78	90.1514
1976.71	89.794
1978.64	89.2487
1980.57	88.6167
1982.5	87.921
1984.42	87.3884
1986.35	87.4506
1988.28	87.6651
1990.21	87.0743
1992.14	86.3443
1994.07	85.9421
1996	85.6599
1997.92	85.6729
1999.85	86.0823
2001.78	86.4187
2003.71	86.2139
2005.64	85.0953
2007.57	83.7769
2009.49	83.1627
2011.42	83.5639
2013.35	84.6063
2015.28	85.2434
2017.21	85.6183
2019.14	86.1089
2021.07	87.0025
2022.99	88.7714
2024.92	90.2968
2026.85	90.8948
2028.78	90.8624
2030.71	90.1444
2032.64	88.7935
2034.57	87.7048
2036.49	87.4531
2038.42	87.8692
2040.35	88.2699
2042.28	87.5271
2044.21	86.5196
2046.14	86.2459
2048.07	86.7974
2049.99	87.5862
2051.92	87.8082
2053.85	87.7728
2055.78	87.6964
2057.71	87.2886
2059.64	87.0369
2061.57	87.1227
2063.49	87.5071
2065.42	88.0666
2067.35	88.4128
2069.28	88.0924
2071.21	87.4899
2073.14	87.1191
2075.06	86.8302
2076.99	86.6128
2078.92	86.3274
2080.85	85.886
2082.78	85.6172
2084.71	85.5198
2086.64	85.5873
2088.56	85.6691
2090.49	85.7866
2092.42	85.9513
2094.35	86.0911
2096.28	86.2772
2098.21	86.4756
2100.14	86.7596
2102.06	87.1588
2103.99	87.6883
2105.92	88.0215
2107.85	88.358
2109.78	88.8119
2111.71	89.0694
2113.63	89.2918
2115.56	89.391
2117.49	88.9596
2119.42	88.2233
2121.35	87.4393
2123.28	86.8925
2125.2	86.8326
2127.13	86.8077
2129.06	86.7207
2130.99	86.871
2132.92	86.9264
2134.85	86.9516
2136.78	86.5095
2138.7	86.0204
2140.63	85.8141
2142.56	85.2594
2144.49	84.2972
2146.42	83.532
2148.35	83.1646
2150.28	82.8609
2152.2	83.3228
2154.13	84.1621
2156.06	84.6933
2157.99	85.1655
2159.92	85.9959
2161.85	87.2166
2163.78	87.8211
2165.7	87.9781
2167.63	87.7134
2169.56	87.236
2171.49	87.1665
2173.42	87.2775
2175.35	87.3366
2177.28	86.6687
2179.2	86.2657
2181.13	86.1028
2183.06	85.39
2184.99	85.0638
2186.92	85.4853
2188.85	85.7199
2190.77	85.311
2192.7	85.0274
2194.63	84.6466
2196.56	84.4939
2198.49	85.1769
2200.42	85.879
2202.34	86.2167
2204.27	86.0845
2206.2	86.5091
2208.13	87.157
2210.06	87.7786
2211.99	88.6202
2213.92	89.2815
2215.84	89.4614
2217.77	89.3156
2219.7	89.2171
2221.63	88.8371
2223.56	88.4958
2225.49	88.4737
2227.42	88.2984
2229.34	87.7727
2231.27	87.1768
2233.2	87.1821
2235.13	87.3486
2237.06	87.7677
2238.99	88.1124
2240.91	88.12
2242.84	88.0177
2244.77	87.707
2246.7	87.6055
2248.63	87.8137
2250.56	87.9135
2252.49	87.9052
2254.41	87.82
2256.34	87.5216
2258.27	87.1892
2260.2	87.4191
2262.13	87.7659
2264.06	87.7334
2265.99	87.5275
2267.91	87.4346
2269.84	87.6859
2271.77	87.9748
2273.7	88.2034
2275.63	88.4753
2277.56	88.6929
2279.49	88.8948
2281.41	89.0176
2283.34	89.0745
2285.27	89.1319
2287.2	89.2602
2289.13	89.1402
2291.06	88.7875
2292.99	88.6082
2294.91	88.537
2296.84	88.47
2298.77	88.217
2300.7	87.8353
2302.63	87.5533
2304.56	87.408
2306.48	87.2481
2308.41	86.9899
2310.34	86.8177
2312.27	86.7354
2314.2	86.7275
2316.13	86.668
2318.05	86.6574
2319.98	86.8167
2321.91	87.1255
2323.84	87.3756
2325.77	87.3796
2327.7	87.312
2329.63	87.3114
2331.55	87.4289
2333.48	87.4661
2335.41	87.3547
2337.34	87.2403
2339.27	87.21
2341.2	87.4005
2343.12	87.4247
2345.05	87.3164
2346.98	87.4544
2348.91	87.7832
2350.84	87.9702
2352.77	87.8159
2354.7	87.4314
2356.62	87.1478
2358.55	87.0197
2360.48	86.907
2362.41	86.7113
2364.34	86.5173
2366.27	86.5273
2368.2	86.6757
2370.12	86.6384
2372.05	86.6844
2373.98	87.0259
2375.91	87.4432
2377.84	87.7644
2379.77	87.8321
2381.7	87.7843
2383.62	87.9318
2385.55	88.0918
2387.48	88.2209
2389.41	88.2574
2391.34	88.201
2393.27	88.2073
2395.2	88.3069
2397.12	88.4075
2399.05	88.4899
2400.98	88.5534
2402.91	88.6718
2404.84	88.6658
2406.77	88.4853
2408.7	88.3161
2410.62	88.1779
2412.55	88.0496
2414.48	87.994
2416.41	87.9569
2418.34	87.9289
2420.26	88.0408
2422.19	88.2922
2424.12	88.4861
2426.05	88.5388
2427.98	88.4733
2429.91	88.3577
2431.84	88.1129
2433.76	87.9518
2435.69	87.9169
2437.62	87.8773
2439.55	87.9082
2441.48	87.9937
2443.41	88.0455
2445.34	88.0956
2447.26	88.2107
2449.19	88.4053
2451.12	88.5735
2453.05	88.5979
2454.98	88.5256
2456.91	88.4422
2458.84	88.4005
2460.76	88.4187
2462.69	88.3724
2464.62	88.3102
2466.55	88.2696
2468.48	88.1949
2470.41	87.9796
2472.34	87.6797
2474.26	87.4831
2476.19	87.4487
2478.12	87.5162
2480.05	87.5035
2481.98	87.4049
2483.91	87.3264
2485.83	87.3982
2487.76	87.5517
2489.69	87.7158
2491.62	87.9003
2493.55	87.9707
2495.48	87.9252
2497.41	87.7207
2499.33	87.4859
2501.26	87.4214
2503.19	87.4348
2505.12	87.3373
2507.05	87.0963
2508.98	86.8975
2510.91	86.9279
2512.83	87.0651
2514.76	87.1587
2516.69	87.221
2518.62	87.2745
2520.55	87.2268
2522.48	87.1111
2524.4	86.9227
2526.33	86.8786
2528.26	86.9618
2530.19	87.007
2532.12	86.9024
2534.05	86.8199
2535.97	86.8454
2537.9	86.8685
2539.83	86.8652
2541.76	86.8031
2543.69	86.7632
2545.62	86.713
2547.55	86.6661
2549.47	86.587
2551.4	86.5035
2553.33	86.6332
2555.26	86.8167
2557.19	86.8865
2559.12	86.8399
2561.05	86.805
2562.97	86.7075
2564.9	86.5365
2566.83	86.5047
2568.76	86.4972
2570.69	86.5156
2572.62	86.6196
2574.55	86.7848
2576.47	86.805
2578.4	86.8025
2580.33	86.9063
2582.26	86.9085
2584.19	86.7699
2586.12	86.5704
2588.05	86.3624
2589.97	86.1705
2591.9	86.0318
2593.83	86.0329
2595.76	86.0966
2597.69	86.1072
2599.62	86.1275
2601.54	86.1576
2603.47	86.2311
2605.4	86.3273
2607.33	86.3687
2609.26	86.3615
2611.19	86.3434
2613.11	86.298
2615.04	86.2296
2616.97	86.1727
2618.9	86.0715
2620.83	85.9844
2622.76	85.9268
2624.69	85.7937
2626.61	85.6507
2628.54	85.5842
2630.47	85.5724
2632.4	85.5201
2634.33	85.5058
2636.26	85.598
2638.19	85.6753
2640.11	85.7183
2642.04	85.6969
2643.97	85.6318
2645.9	85.5776
2647.83	85.5674
2649.76	85.5719
2651.68	85.5281
2653.61	85.4513
2655.54	85.3902
2657.47	85.3385
2659.4	85.2975
2661.33	85.2989
2663.26	85.2974
2665.18	85.2485
2667.11	85.1826
2669.04	85.0838
2670.97	85.0237
2672.9	85.0387
2674.83	85.0618
2676.76	85.0734
2678.68	85.0774
2680.61	85.0761
2682.54	85.0952
2684.47	85.0908
2686.4	85.0969
2688.33	85.1424
2690.26	85.1868
2692.18	85.2569
2694.11	85.3209
2696.04	85.3804
2697.97	85.4647
2699.9	85.5318
2701.83	85.5506
2703.76	85.5424
2705.68	85.5131
2707.61	85.448
2709.54	85.3546
2711.47	85.2398
2713.4	85.1228
2715.33	85.0169
2717.25	84.9452
2719.18	84.9012
2721.11	84.8307
2723.04	84.778
2724.97	84.7481
2726.9	84.7041
2728.82	84.7172
2730.75	84.7512
2732.68	84.7754
2734.61	84.8122
2736.54	84.8864
2738.47	84.9621
2740.4	84.9932
2742.32	85.0029
2744.25	85.0068
2746.18	84.9877
2748.11	84.9554
2750.04	84.9221
2751.97	84.9107
2753.9	84.8841
2755.82	84.8534
2757.75	84.8157
2759.68	84.764
2761.61	84.7339
2763.54	84.7337
2765.47	84.6552
2767.39	84.5032
2769.32	84.3087
2771.25	84.1531
2773.18	84.058
2775.11	83.9336
2777.04	83.7887
2778.97	83.6743
2780.89	83.5248
2782.82	83.3157
2784.75	83.1135
2786.68	82.9145
2788.61	82.7086
2790.54	82.4799
2792.47	82.1508
2794.39	81.7902
2796.32	81.4673
2798.25	81.202
2800.18	80.9573
2802.11	80.6712
2804.04	80.3424
2805.97	79.9907
2807.89	79.5757
2809.82	79.0877
2811.75	78.5912
2813.68	78.0429
2815.61	77.408
2817.54	76.6631
2819.47	75.7734
2821.39	74.774
2823.32	73.6479
2825.25	72.3343
2827.18	70.7723
2829.11	68.8243
2831.04	66.3974
2832.96	63.4104
2834.89	59.7351
2836.82	55.3236
2838.75	50.2339
2840.68	44.6014
2842.61	38.7513
2844.53	33.0841
2846.46	28.0468
2848.39	24.0518
2850.32	21.4422
2852.25	20.4212
2854.18	20.9937
2856.11	22.9443
2858.03	25.8776
2859.96	29.2573
2861.89	32.6533
2863.82	35.7971
2865.75	38.5599
2867.68	40.9082
2869.61	42.8362
2871.53	44.3918
2873.46	45.649
2875.39	46.6259
2877.32	47.3364
2879.25	47.7831
2881.18	47.8945
2883.11	47.5224
2885.03	46.5352
2886.96	44.941
2888.89	42.897
2890.82	40.609
2892.75	38.276
2894.68	35.9936
2896.6	33.7858
2898.53	31.6514
2900.46	29.5703
2902.39	27.4656
2904.32	25.3024
2906.25	23.0793
2908.18	20.777
2910.1	18.4441
2912.03	16.156
2913.96	14.0286
2915.89	12.2009
2917.82	10.7886
2919.75	9.92471
2921.68	9.70885
2923.6	10.1894
2925.53	11.3592
2927.46	13.197
2929.39	15.6359
2931.32	18.5693
2933.25	21.842
2935.18	25.2487
2937.1	28.573
2939.03	31.553
2940.96	33.9868
2942.89	35.7956
2944.82	36.9708
2946.75	37.6111
2948.67	37.8612
2950.6	37.888
2952.53	37.9721
2954.46	38.3552
2956.39	39.2341
2958.32	40.8005
2960.24	43.0829
2962.17	45.9643
2964.1	49.3103
2966.03	52.8828
2967.96	56.4957
2969.89	59.9914
2971.82	63.2109
2973.74	66.0987
2975.67	68.6346
2977.6	70.8035
2979.53	72.6251
2981.46	74.1116
2983.39	75.3043
2985.32	76.2489
2987.24	76.9637
2989.17	77.5152
2991.1	77.9213
2993.03	78.155
2994.96	78.2139
2996.89	78.1383
2998.82	77.9464
3000.74	77.7173
3002.67	77.613
3004.6	77.6805
3006.53	77.8732
3008.46	78.2
3010.39	78.5946
3012.31	78.9931
3014.24	79.4303
3016.17	79.9165
3018.1	80.3903
3020.03	80.8622
3021.96	81.2756
3023.89	81.6992
3025.81	82.1025
3027.74	82.4519
3029.67	82.8914
3031.6	83.3553
3033.53	83.6457
3035.46	83.7761
3037.39	83.8522
3039.31	83.8722
3041.24	83.8668
3043.17	83.8965
3045.1	84.0032
3047.03	84.1262
3048.96	84.2115
3050.89	84.3709
3052.81	84.6193
3054.74	84.8464
3056.67	85.0573
3058.6	85.1776
3060.53	85.1347
3062.46	85.0767
3064.38	85.1292
3066.31	85.2338
3068.24	85.3365
3070.17	85.5196
3072.1	85.7266
3074.03	85.8009
3075.95	85.7943
3077.88	85.8645
3079.81	85.9714
3081.74	86.0236
3083.67	86.0665
3085.6	86.0752
3087.53	86.086
3089.45	86.1618
3091.38	86.2444
3093.31	86.3477
3095.24	86.433
3097.17	86.5162
3099.1	86.5497
3101.03	86.5135
3102.95	86.4259
3104.88	86.3806
3106.81	86.3501
3108.74	86.3275
3110.67	86.2734
3112.6	86.1894
3114.53	86.1474
3116.45	86.1867
3118.38	86.2147
3120.31	86.3307
3122.24	86.4762
3124.17	86.5325
3126.1	86.4843
3128.02	86.4098
3129.95	86.3305
3131.88	86.2506
3133.81	86.2019
3135.74	86.223
3137.67	86.1965
3139.59	86.1868
3141.52	86.2133
3143.45	86.2703
3145.38	86.3395
3147.31	86.6204
3149.24	86.9256
3151.17	87.0075
3153.09	86.9227
3155.02	86.8422
3156.95	86.8249
3158.88	86.7695
3160.81	86.7193
3162.74	86.6735
3164.67	86.548
3166.59	86.3421
3168.52	86.0884
3170.45	85.8936
3172.38	85.7826
3174.31	85.8647
3176.24	85.9885
3178.16	86.0036
3180.09	86.0784
3182.02	86.2462
3183.95	86.4409
3185.88	86.5597
3187.81	86.5944
3189.74	86.6026
3191.66	86.6317
3193.59	86.6164
3195.52	86.6244
3197.45	86.6654
3199.38	86.6341
3201.31	86.658
3203.24	86.7846
3205.16	86.8536
3207.09	86.8673
3209.02	86.8287
3210.95	86.8144
3212.88	86.7773
3214.81	86.6788
3216.74	86.6462
3218.66	86.6974
3220.59	86.7599
3222.52	86.7962
3224.45	86.7727
3226.38	86.7605
3228.31	86.8067
3230.24	86.7751
3232.16	86.5606
3234.09	86.3496
3236.02	86.2281
3237.95	86.1802
3239.88	86.1528
3241.81	86.2095
3243.73	86.3614
3245.66	86.4633
3247.59	86.5724
3249.52	86.7704
3251.45	87.0018
3253.38	87.1822
3255.3	87.2524
3257.23	87.1646
3259.16	86.9748
3261.09	86.8485
3263.02	86.7343
3264.95	86.553
3266.88	86.3638
3268.8	86.2367
3270.73	86.1576
3272.66	86.1604
3274.59	86.2504
3276.52	86.4065
3278.45	86.6018
3280.38	86.7412
3282.3	86.8188
3284.23	86.8644
3286.16	86.8625
3288.09	86.8637
3290.02	86.8593
3291.95	86.7362
3293.88	86.5765
3295.8	86.481
3297.73	86.4498
3299.66	86.522
3301.59	86.4907
3303.52	86.4323
3305.45	86.4363
3307.38	86.4213
3309.3	86.4287
3311.23	86.4625
3313.16	86.4717
3315.09	86.4443
3317.02	86.3814
3318.95	86.3354
3320.87	86.2867
3322.8	86.2407
3324.73	86.273
3326.66	86.3809
3328.59	86.441
3330.52	86.4773
3332.45	86.5597
3334.37	86.7151
3336.3	86.862
3338.23	86.8543
3340.16	86.7212
3342.09	86.5844
3344.02	86.5288
3345.95	86.5582
3347.87	86.5035
3349.8	86.4639
3351.73	86.5639
3353.66	86.6468
3355.59	86.6497
3357.52	86.6034
3359.44	86.6259
3361.37	86.6916
3363.3	86.6774
3365.23	86.5262
3367.16	86.3665
3369.09	86.3479
3371.01	86.4557
3372.94	86.5672
3374.87	86.6096
3376.8	86.6584
3378.73	86.6785
3380.66	86.6174
3382.59	86.4702
3384.51	86.2828
3386.44	86.1866
3388.37	86.1926
3390.3	86.2073
3392.23	86.1119
3394.16	86.0732
3396.09	86.1515
3398.01	86.296
3399.94	86.4685
3401.87	86.5706
3403.8	86.6196
3405.73	86.6551
3407.66	86.7064
3409.59	86.6333
3411.51	86.4976
3413.44	86.4448
3415.37	86.4638
3417.3	86.5153
3419.23	86.5079
3421.16	86.484
3423.09	86.425
3425.01	86.4181
3426.94	86.4417
3428.87	86.4671
3430.8	86.5781
3432.73	86.6907
3434.66	86.6981
3436.58	86.6397
3438.51	86.6296
3440.44	86.6362
3442.37	86.6529
3444.3	86.6436
3446.23	86.5824
3448.16	86.4944
3450.08	86.4423
3452.01	86.4845
3453.94	86.4877
3455.87	86.4774
3457.8	86.4238
3459.73	86.3532
3461.66	86.3648
3463.58	86.4503
3465.51	86.4742
3467.44	86.4197
3469.37	86.439
3471.3	86.5186
3473.23	86.6276
3475.15	86.7841
3477.08	86.9305
3479.01	86.9798
3480.94	86.9518
3482.87	86.8594
3484.8	86.78
3486.72	86.8753
3488.65	87.0733
3490.58	87.2107
3492.51	87.2112
3494.44	87.2201
3496.37	87.3347
3498.3	87.4006
3500.22	87.3237
3502.15	87.1923
3504.08	86.958
3506.01	86.6352
3507.94	86.3967
3509.87	86.1749
3511.8	85.9909
3513.72	85.8279
3515.65	85.7823
3517.58	85.9029
3519.51	86.0024
3521.44	86.1248
3523.37	86.2588
3525.3	86.3761
3527.22	86.4406
3529.15	86.4556
3531.08	86.5299
3533.01	86.5733
3534.94	86.5971
3536.87	86.5934
3538.8	86.4563
3540.72	86.2897
3542.65	86.3367
3544.58	86.4891
3546.51	86.5052
3548.44	86.4478
3550.36	86.4423
3552.29	86.46
3554.22	86.3922
3556.15	86.388
3558.08	86.3954
3560.01	86.2456
3561.94	86.1491
3563.86	86.1245
3565.79	86.059
3567.72	86.1126
3569.65	86.3111
3571.58	86.4612
3573.51	86.5364
3575.44	86.5738
3577.36	86.6324
3579.29	86.6861
3581.22	86.7774
3583.15	86.8436
3585.08	86.751
3587.01	86.6628
3588.94	86.6676
3590.86	86.5761
3592.79	86.4553
3594.72	86.4803
3596.65	86.4356
3598.58	86.3341
3600.51	86.3706
3602.43	86.4725
3604.36	86.5319
3606.29	86.6548
3608.22	86.6403
3610.15	86.5032
3612.08	86.4827
3614.01	86.6048
3615.93	86.6417
3617.86	86.5402
3619.79	86.5718
3621.72	86.7737
3623.65	86.842
3625.58	86.8999
3627.51	86.8693
3629.43	86.7063
3631.36	86.5057
3633.29	86.5002
3635.22	86.4507
3637.15	86.2237
3639.08	86.1853
3641.01	86.2574
3642.93	86.3822
3644.86	86.6153
3646.79	86.8536
3648.72	86.9388
3650.65	86.8829
3652.58	86.7356
3654.5	86.6001
3656.43	86.6269
3658.36	86.6121
3660.29	86.6762
3662.22	86.7204
3664.15	86.5794
3666.07	86.6737
3668	86.761
3669.93	86.7877
3671.86	86.7385
3673.79	86.6457
3675.72	86.6165
3677.65	86.642
3679.57	86.694
3681.5	86.828
3683.43	86.8876
3685.36	86.5424
3687.29	86.3187
3689.22	86.4658
3691.15	86.5333
3693.07	86.4764
3695	86.2396
3696.93	85.9948
3698.86	86.1171
3700.79	86.4617
3702.72	86.743
3704.65	86.9586
3706.57	87.2588
3708.5	87.6437
3710.43	87.8363
3712.36	87.6928
3714.29	87.6196
3716.22	87.772
3718.14	87.7866
3720.07	87.5864
3722	87.3216
3723.93	87.3103
3725.86	87.5705
3727.79	87.7302
3729.72	87.8807
3731.64	88.0579
3733.57	88.0262
3735.5	88.0401
3737.43	87.8191
3739.36	87.5662
3741.29	87.3588
3743.22	87.1507
3745.14	86.8175
3747.07	86.3598
3749	86.0978
3750.93	86.2136
3752.86	86.4894
3754.79	86.7399
3756.72	86.9509
3758.64	87.1228
3760.57	87.1819
3762.5	87.2762
3764.43	87.2994
3766.36	87.4627
3768.29	87.5107
3770.21	87.3356
3772.14	87.0945
3774.07	86.9344
3776	86.8645
3777.93	86.9706
3779.86	87.0207
3781.78	86.9415
3783.71	86.9776
3785.64	87.1035
3787.57	87.1707
3789.5	87.1181
3791.43	87.2087
3793.36	87.3891
3795.28	87.5033
3797.21	87.5188
3799.14	87.5205
3801.07	87.5286
3803	87.6562
3804.93	87.7693
3806.86	87.812
3808.78	87.7277
3810.71	87.6697
3812.64	87.6586
3814.57	87.638
3816.5	87.4396
3818.43	87.2405
3820.36	87.1971
3822.28	87.3195
3824.21	87.3835
3826.14	87.4141
3828.07	87.5066
3830	87.6645
3831.93	87.645
3833.86	87.5537
3835.78	87.1763
3837.71	86.8281
3839.64	86.7227
3841.57	86.6433
3843.5	86.6768
3845.43	86.836
3847.35	87.0516
3849.28	87.2516
3851.21	87.4171
3853.14	87.5844
3855.07	87.7052
3857	87.6514
3858.93	87.5819
3860.85	87.5575
3862.78	87.3247
3864.71	87.1031
3866.64	87.0219
3868.57	86.9423
3870.5	86.9364
3872.43	86.8738
3874.35	86.7201
3876.28	86.6366
3878.21	86.6992
3880.14	86.7876
3882.07	86.9131
3884	87.0801
3885.92	87.4612
3887.85	87.8169
3889.78	87.7818
3891.71	87.5636
3893.64	87.3754
3895.57	87.1338
3897.49	86.9258
3899.42	86.8169
3901.35	86.7005
3903.28	86.6317
3905.21	86.7064
3907.14	86.858
3909.07	87.0589
3910.99	87.2834
3912.92	87.4993
3914.85	87.4833
3916.78	87.2391
3918.71	87.0035
3920.64	86.9333
3922.57	86.8549
3924.49	86.8064
3926.42	86.8423
3928.35	86.9916
3930.28	87.1775
3932.21	87.3922
3934.14	87.6419
3936.07	87.8453
3937.99	87.9287
3939.92	87.9463
3941.85	87.7881
3943.78	87.5473
3945.71	87.3162
3947.64	87.1444
3949.57	87.1187
3951.49	87.1347
3953.42	87.1448
3955.35	87.1945
3957.28	87.2144
3959.21	87.2293
3961.14	87.3276
3963.06	87.3585
3964.99	87.316
3966.92	87.231
3968.85	87.0308
3970.78	86.8324
3972.71	86.6245
3974.64	86.4707
3976.56	86.4668
3978.49	86.4568
3980.42	86.5733
3982.35	86.7812
3984.28	86.9381
3986.21	87.1077
3988.14	87.3957
3990.06	87.6864
3991.99	87.9568
3993.92	87.9037
3995.85	87.3619
3997.78	87.5265
3999.71	87.8127
4001.63	0

## Sheet: B100
399.199	88.7283
401.128	90.8302
403.056	86.4074
404.985	78.4946
406.913	73.2528
408.842	73.1501
410.77	71.5348
412.699	69.7722
414.627	68.763
416.556	70.5873
418.484	72.2939
420.413	72.951
422.341	72.8464
424.27	72.8862
426.198	72.3748
428.127	71.5652
430.055	71.931
431.984	73.258
433.912	73.1794
435.841	72.7282
437.769	72.2166
439.698	72.7091
441.626	73.6872
443.555	74.9768
445.483	76.0209
447.412	76.1368
449.34	76.2172
451.269	76.7181
453.197	77.0553
455.126	76.8917
457.054	76.8615
458.983	77.1998
460.911	77.6855
462.84	77.6246
464.768	77.3673
466.697	77.3761
468.625	77.3096
470.554	77.3142
472.482	77.2187
474.411	77.4104
476.339	77.9087
478.268	78.2018
480.196	78.3068
482.125	77.8803
484.053	77.2182
485.982	77.0382
487.91	77.0598
489.839	76.5495
491.767	75.7656
493.696	75.3185
495.624	75.0534
497.553	74.8355
499.481	74.9511
501.41	75.351
503.338	75.6479
505.267	75.9852
507.195	76.4728
509.124	76.9234
511.052	77.2724
512.981	77.663
514.909	77.8988
516.838	77.9552
518.766	77.9641
520.695	78.0424
522.623	78.1017
524.552	78.1617
526.48	78.2534
528.409	78.2494
530.337	78.2155
532.266	77.9329
534.194	77.6411
536.123	77.5394
538.051	77.4518
539.98	77.4793
541.908	77.6165
543.837	77.8598
545.765	77.996
547.693	78.2455
549.622	78.5712
551.551	78.7998
553.479	78.8577
555.408	78.7186
557.336	78.3828
559.264	77.8435
561.193	77.4557
563.121	77.0881
565.05	76.6204
566.979	76.292
568.907	76.0705
570.836	75.7794
572.764	75.3237
574.693	74.9602
576.621	74.5517
578.55	73.9743
580.478	73.4425
582.407	73.1371
584.335	73.0711
586.264	73.1114
588.192	73.2047
590.12	73.1598
592.049	73.223
593.977	73.5655
595.906	73.8502
597.835	74.0948
599.763	74.4368
601.692	74.8293
603.62	75.0092
605.548	74.9805
607.477	75.1002
609.405	75.4896
611.334	75.7512
613.263	75.906
615.191	76.0173
617.12	76.0298
619.048	76.1298
620.976	76.2032
622.905	76.187
624.833	76.301
626.762	76.3659
628.691	76.2357
630.619	75.9922
632.548	75.7754
634.476	75.6839
636.404	75.689
638.333	75.6305
640.261	75.6153
642.19	75.6354
644.119	75.7188
646.047	75.8293
647.976	75.8887
649.904	75.9154
651.832	75.8655
653.761	75.7935
655.689	75.6455
657.618	75.3914
659.546	75.0765
661.475	74.7791
663.403	74.5462
665.332	74.2211
667.26	73.7785
669.189	73.3515
671.117	72.9865
673.046	72.5143
674.975	71.8952
676.903	71.2719
678.832	70.777
680.76	70.3016
682.688	69.5841
684.617	68.6684
686.545	67.8519
688.474	67.2511
690.403	66.7561
692.331	66.1511
694.26	65.5089
696.188	64.898
698.116	64.3024
700.045	63.6003
701.973	62.8873
703.902	62.266
705.83	61.5446
707.759	60.4425
709.687	58.7981
711.616	56.6748
713.544	54.438
715.473	52.4255
717.401	50.7771
719.33	49.5901
721.258	49.0404
723.187	49.1829
725.115	50.0184
727.044	51.4462
728.972	53.4426
730.901	55.8035
732.829	58.1962
734.758	60.3586
736.686	62.0694
738.615	63.4147
740.543	64.5614
742.472	65.5768
744.4	66.5578
746.329	67.4618
748.257	68.2588
750.186	68.9747
752.114	69.5494
754.043	69.992
755.971	70.3698
757.9	70.7031
759.828	70.9148
761.757	71.0492
763.685	71.1711
765.614	71.3012
767.542	71.3867
769.471	71.4912
771.399	71.6808
773.328	71.9302
775.256	72.279
777.185	72.6397
779.113	72.9272
781.042	73.1829
782.97	73.4748
784.899	73.7914
786.827	74.0281
788.756	74.1772
790.684	74.2439
792.613	74.2296
794.541	74.1699
796.47	74.0903
798.398	74.01
800.327	73.9251
802.255	73.8068
804.184	73.6841
806.112	73.5784
808.041	73.4481
809.969	73.3925
811.898	73.4284
813.826	73.4129
815.755	73.2425
817.683	72.993
819.612	72.7624
821.54	72.5487
823.469	72.2888
825.397	71.9865
827.326	71.5822
829.254	71.1376
831.183	70.7541
833.111	70.3182
835.04	69.7855
836.968	69.2766
838.897	68.8313
840.825	68.3909
842.754	68.0136
844.682	67.7573
846.611	67.6404
848.539	67.641
850.468	67.7398
852.396	67.8972
854.325	68.0415
856.253	68.2063
858.182	68.3808
860.11	68.4541
862.039	68.4502
863.967	68.4304
865.896	68.4526
867.824	68.5045
869.753	68.5026
871.681	68.3609
873.61	68.1583
875.538	68.0087
877.467	67.9513
879.395	67.9837
881.324	68.1513
883.252	68.5061
885.181	68.987
887.109	69.5435
889.038	70.2203
890.966	70.9151
892.895	71.6036
894.823	72.2872
896.752	72.8282
898.68	73.2074
900.609	73.4833
902.537	73.6965
904.466	73.8054
906.394	73.8373
908.323	73.8798
910.251	73.9974
912.18	74.1256
914.108	74.2097
916.037	74.2549
917.965	74.2183
919.894	74.2028
921.822	74.2588
923.751	74.2889
925.679	74.3254
927.608	74.3458
929.536	74.3725
931.465	74.3517
933.393	74.3308
935.322	74.3921
937.25	74.5157
939.179	74.5379
941.107	74.4521
943.036	74.3237
944.964	74.1294
946.893	73.9376
948.821	73.7641
950.75	73.5791
952.678	73.4407
954.607	73.3182
956.535	73.2058
958.464	73.0273
960.392	72.8262
962.321	72.6349
964.249	72.3648
966.178	71.95
968.106	71.4695
970.035	70.9206
971.963	70.2874
973.892	69.6637
975.82	69.0482
977.749	68.3931
979.677	67.7452
981.606	67.1842
983.534	66.719
985.463	66.2921
987.391	65.9252
989.32	65.6357
991.248	65.3809
993.177	65.1251
995.105	64.8487
997.034	64.5156
998.962	64.0936
1000.89	63.5707
1002.82	62.9384
1004.75	62.203
1006.68	61.4486
1008.61	60.8066
1010.53	60.3016
1012.46	59.886
1014.39	59.6096
1016.32	59.5263
1018.25	59.6638
1020.18	59.9891
1022.1	60.4153
1024.03	60.9074
1025.96	61.4356
1027.89	61.947
1029.82	62.4313
1031.75	62.8918
1033.67	63.3512
1035.6	63.8247
1037.53	64.3196
1039.46	64.8188
1041.39	65.2952
1043.32	65.7164
1045.25	66.0684
1047.17	66.3407
1049.1	66.534
1051.03	66.6385
1052.96	66.669
1054.89	66.6312
1056.82	66.5478
1058.75	66.4373
1060.67	66.349
1062.6	66.2852
1064.53	66.2263
1066.46	66.1565
1068.39	66.0059
1070.32	65.7321
1072.24	65.3929
1074.17	65.0189
1076.1	64.5567
1078.03	63.9723
1079.96	63.2815
1081.89	62.4827
1083.82	61.6186
1085.74	60.8011
1087.67	60.107
1089.6	59.5126
1091.53	59.0347
1093.46	58.7064
1095.39	58.4945
1097.32	58.335
1099.24	58.1773
1101.17	57.8601
1103.1	57.2793
1105.03	56.4665
1106.96	55.4568
1108.89	54.2852
1110.82	53.1006
1112.74	52.1009
1114.67	51.414
1116.6	51.1334
1118.53	51.3426
1120.46	52.034
1122.39	53.103
1124.32	54.3346
1126.24	55.5111
1128.17	56.4192
1130.1	56.9224
1132.03	56.9237
1133.96	56.3853
1135.89	55.3021
1137.81	53.7832
1139.74	51.9551
1141.67	49.9266
1143.6	47.7801
1145.53	45.6032
1147.46	43.4403
1149.38	41.3167
1151.31	39.1734
1153.24	37.0161
1155.17	34.8516
1157.1	32.6653
1159.03	30.4978
1160.96	28.4916
1162.88	26.75
1164.81	25.4119
1166.74	24.5715
1168.67	24.2846
1170.6	24.6158
1172.53	25.5865
1174.46	27.0825
1176.38	28.9217
1178.31	30.8109
1180.24	32.4652
1182.17	33.6811
1184.1	34.3425
1186.03	34.4567
1187.95	34.1207
1189.88	33.4514
1191.81	32.6639
1193.74	31.9427
1195.67	31.501
1197.6	31.4953
1199.53	31.9673
1201.45	32.8863
1203.38	34.1379
1205.31	35.5343
1207.24	36.9248
1209.17	38.2235
1211.1	39.4179
1213.03	40.5044
1214.95	41.4706
1216.88	42.3067
1218.81	43.0302
1220.74	43.6312
1222.67	44.1247
1224.6	44.4729
1226.53	44.6603
1228.45	44.7009
1230.38	44.5936
1232.31	44.3451
1234.24	43.9863
1236.17	43.5443
1238.1	43.1203
1240.03	42.7807
1241.95	42.5565
1243.88	42.4768
1245.81	42.5709
1247.74	42.8604
1249.67	43.3484
1251.6	44.0126
1253.52	44.821
1255.45	45.7188
1257.38	46.6837
1259.31	47.6836
1261.24	48.6686
1263.17	49.5828
1265.1	50.4176
1267.02	51.1567
1268.95	51.7852
1270.88	52.3118
1272.81	52.7895
1274.74	53.2809
1276.67	53.8046
1278.59	54.3306
1280.52	54.8758
1282.45	55.463
1284.38	56.0568
1286.31	56.5963
1288.24	57.062
1290.16	57.4106
1292.09	57.631
1294.02	57.7495
1295.95	57.7914
1297.88	57.7892
1299.81	57.8158
1301.74	57.8655
1303.66	57.9332
1305.59	58.0112
1307.52	58.1193
1309.45	58.2551
1311.38	58.368
1313.31	58.4524
1315.24	58.5619
1317.16	58.7067
1319.09	58.9275
1321.02	59.2423
1322.95	59.6365
1324.88	60.0818
1326.81	60.5796
1328.73	61.0237
1330.66	61.3792
1332.59	61.6198
1334.52	61.7077
1336.45	61.5977
1338.38	61.2565
1340.31	60.7073
1342.23	60.0182
1344.16	59.2337
1346.09	58.4008
1348.02	57.5308
1349.95	56.6697
1351.88	55.8541
1353.81	55.1325
1355.73	54.4937
1357.66	54.0356
1359.59	53.8043
1361.52	53.8683
1363.45	54.1049
1365.38	54.3134
1367.31	54.4384
1369.23	54.6182
1371.16	54.9922
1373.09	55.6366
1375.02	56.5866
1376.95	57.8358
1378.88	59.288
1380.81	60.8733
1382.73	62.5799
1384.66	64.3394
1386.59	66.0475
1388.52	67.5759
1390.45	68.6723
1392.38	69.2226
1394.3	69.333
1396.23	69.2258
1398.16	69.0513
1400.09	68.8361
1402.02	68.5716
1403.95	68.2066
1405.88	67.6647
1407.8	66.879
1409.73	65.9574
1411.66	64.9749
1413.59	63.9983
1415.52	63.1339
1417.45	62.3863
1419.38	61.4645
1421.3	60.0496
1423.23	57.9442
1425.16	55.2541
1427.09	52.2576
1429.02	49.2073
1430.95	46.3691
1432.87	43.9108
1434.8	42.0126
1436.73	40.9133
1438.66	40.7131
1440.59	41.3341
1442.52	42.6177
1444.44	44.0843
1446.37	45.1311
1448.3	45.455
1450.23	45.0763
1452.16	44.2314
1454.09	43.0625
1456.02	41.629
1457.94	40.1957
1459.87	38.9412
1461.8	38.8599
1463.73	40.0535
1465.66	42.4579
1467.59	45.8079
1469.52	49.816
1471.44	54.1352
1473.37	58.5166
1475.3	62.7348
1477.23	66.5859
1479.16	69.7002
1481.09	71.7644
1483.02	72.7934
1484.94	73.0982
1486.87	73.0048
1488.8	73.2282
1490.73	73.4457
1492.66	73.6713
1494.59	73.871
1496.52	74.0692
1498.44	74.2192
1500.37	74.3362
1502.3	74.4439
1504.23	74.5793
1506.16	74.6576
1508.09	74.7406
1510.01	74.8481
1511.94	74.9815
1513.87	75.1357
1515.8	75.3075
1517.73	75.4371
1519.66	75.5394
1521.59	75.6002
1523.51	75.6189
1525.44	75.5767
1527.37	75.474
1529.3	75.3905
1531.23	75.3999
1533.16	75.4793
1535.09	75.5873
1537.01	75.6722
1538.94	75.7077
1540.87	75.7604
1542.8	75.8605
1544.73	75.92
1546.66	76.0709
1548.58	76.1792
1550.51	76.2349
1552.44	76.2509
1554.37	76.1834
1556.3	76.1282
1558.23	76.1629
1560.15	76.1904
1562.08	76.1356
1564.01	76.1082
1565.94	76.0209
1567.87	75.9048
1569.8	75.8188
1571.73	75.7316
1573.65	75.7224
1575.58	75.6335
1577.51	75.535
1579.44	75.4395
1581.37	75.3316
1583.3	75.2296
1585.23	75.1657
1587.15	75.1295
1589.08	75.1411
1591.01	75.2227
1592.94	75.2415
1594.87	75.2146
1596.8	75.1653
1598.72	75.0937
1600.65	75.0244
1602.58	74.976
1604.51	74.9556
1606.44	74.936
1608.37	74.8981
1610.3	74.856
1612.22	74.8709
1614.15	74.9179
1616.08	74.9548
1618.01	74.9733
1619.94	74.9426
1621.87	74.8844
1623.8	74.8776
1625.72	74.8473
1627.65	74.8094
1629.58	74.757
1631.51	74.6836
1633.44	74.6384
1635.37	74.5396
1637.3	74.3715
1639.22	74.1956
1641.15	74.0868
1643.08	73.9534
1645.01	73.7936
1646.94	73.5806
1648.87	73.3667
1650.8	73.2362
1652.72	73.103
1654.65	73.0166
1656.58	72.9978
1658.51	73.0605
1660.44	73.1373
1662.37	73.1302
1664.29	73.0842
1666.22	73.0639
1668.15	73.0589
1670.08	72.9411
1672.01	72.894
1673.94	72.7539
1675.87	72.569
1677.79	72.3451
1679.72	72.0421
1681.65	71.6969
1683.58	71.3646
1685.51	70.9369
1687.44	70.4017
1689.37	69.634
1691.29	68.7635
1693.22	67.8485
1695.15	66.7872
1697.08	65.6353
1699.01	64.4762
1700.94	63.1378
1702.86	61.8059
1704.79	60.5326
1706.72	59.1557
1708.65	57.7287
1710.58	56.3576
1712.51	54.8821
1714.43	53.325
1716.36	51.6059
1718.29	49.7841
1720.22	47.9374
1722.15	45.7819
1724.08	42.826
1726.01	39.2969
1727.93	35.2223
1729.86	30.7895
1731.79	26.1657
1733.72	21.4735
1735.65	17.0385
1737.58	13.3786
1739.51	10.9664
1741.43	10.3936
1743.36	11.6769
1745.29	14.7876
1747.22	19.6514
1749.15	25.5614
1751.08	31.8623
1753.01	38.4656
1754.93	44.7901
1756.86	50.5204
1758.79	55.3511
1760.72	59.1548
1762.65	61.9129
1764.58	63.93
1766.51	65.5336
1768.43	66.9325
1770.36	67.9831
1772.29	68.8715
1774.22	69.612
1776.15	70.2533
1778.08	70.8561
1780	71.3963
1781.93	71.8623
1783.86	72.2694
1785.79	72.6121
1787.72	72.9555
1789.65	73.2814
1791.58	73.6038
1793.5	73.9387
1795.43	74.2587
1797.36	74.4805
1799.29	74.5895
1801.22	74.658
1803.15	74.7963
1805.07	74.9145
1807	75.0106
1808.93	75.0845
1810.86	75.1831
1812.79	75.2709
1814.72	75.3391
1816.65	75.4591
1818.57	75.5527
1820.5	75.5491
1822.43	75.4531
1824.36	75.3751
1826.29	75.3718
1828.22	75.4121
1830.14	75.463
1832.07	75.5609
1834	75.8066
1835.93	76.0866
1837.86	76.2687
1839.79	76.3294
1841.72	76.3801
1843.64	76.4647
1845.57	76.4476
1847.5	76.2896
1849.43	76.0256
1851.36	75.8244
1853.29	75.7203
1855.21	75.6915
1857.14	75.6468
1859.07	75.6639
1861	75.7533
1862.93	75.7448
1864.86	75.632
1866.79	75.5236
1868.71	75.4616
1870.64	75.4461
1872.57	75.517
1874.5	75.5039
1876.43	75.395
1878.36	75.392
1880.29	75.4937
1882.21	75.6639
1884.14	75.6385
1886.07	75.57
1888	75.5775
1889.93	75.5743
1891.86	75.5346
1893.79	75.4321
1895.71	75.4056
1897.64	75.5401
1899.57	75.7424
1901.5	75.8234
1903.43	75.9414
1905.36	76.0595
1907.29	75.9779
1909.21	75.8045
1911.14	75.5795
1913.07	75.4972
1915	75.4738
1916.93	75.6028
1918.86	75.8769
1920.78	76.1642
1922.71	76.6096
1924.64	77.0069
1926.57	77.2033
1928.5	77.2349
1930.43	77.1895
1932.36	76.9641
1934.28	76.4302
1936.21	75.6915
1938.14	75.0472
1940.07	74.4523
1942	73.7632
1943.93	73.6047
1945.86	73.6166
1947.78	73.4422
1949.71	73.4855
1951.64	73.4521
1953.57	73.5195
1955.5	74.0885
1957.43	74.4481
1959.35	74.7417
1961.28	75.436
1963.21	76.6369
1965.14	77.5622
1967.07	78.4661
1969	79.3443
1970.92	80.1266
1972.85	80.2852
1974.78	79.9851
1976.71	79.5492
1978.64	78.5719
1980.57	77.6149
1982.5	76.5321
1984.42	74.8548
1986.35	73.6346
1988.28	73.3153
1990.21	73.2173
1992.14	72.4798
1994.07	72.1038
1996	72.2844
1997.92	72.8401
1999.85	73.1521
2001.78	73.9462
2003.71	75.1138
2005.64	75.6558
2007.57	75.9181
2009.49	75.6933
2011.42	75.6786
2013.35	76.4869
2015.28	76.7228
2017.21	76.0889
2019.14	75.4233
2021.07	75.3266
2022.99	75.9667
2024.92	76.9625
2026.85	77.7069
2028.78	78.5768
2030.71	78.8887
2032.64	78.241
2034.57	77.4571
2036.49	76.7116
2038.42	76.4162
2040.35	76.288
2042.28	74.9941
2044.21	73.5597
2046.14	73.0532
2048.07	73.0805
2049.99	73.2062
2051.92	73.5183
2053.85	73.9102
2055.78	74.0651
2057.71	73.9962
2059.64	74.2503
2061.57	74.7947
2063.49	75.3105
2065.42	75.6959
2067.35	75.9233
2069.28	75.7798
2071.21	75.6003
2073.14	75.4338
2075.06	75.1535
2076.99	74.8174
2078.92	74.4483
2080.85	74.1591
2082.78	73.9223
2084.71	73.8293
2086.64	74.0128
2088.56	74.1196
2090.49	74.0038
2092.42	73.9236
2094.35	74.0263
2096.28	74.2053
2098.21	74.3972
2100.14	74.4984
2102.06	74.6581
2103.99	74.9109
2105.92	75.0429
2107.85	75.3232
2109.78	75.7263
2111.71	75.9694
2113.63	75.9839
2115.56	75.7896
2117.49	75.3831
2119.42	75.0401
2121.35	74.7529
2123.28	74.3619
2125.2	74.0167
2127.13	73.7102
2129.06	73.6079
2130.99	73.5425
2132.92	73.5733
2134.85	73.9476
2136.78	74.1599
2138.7	74.0731
2140.63	73.9377
2142.56	73.7653
2144.49	73.243
2146.42	72.6371
2148.35	72.3618
2150.28	71.983
2152.2	71.6637
2154.13	71.8215
2156.06	72.6222
2157.99	73.2655
2159.92	74.2346
2161.85	75.6674
2163.78	76.5943
2165.7	76.8741
2167.63	76.8141
2169.56	77.0586
2171.49	77.6833
2173.42	78.2915
2175.35	78.8455
2177.28	78.5049
2179.2	77.9182
2181.13	78.0555
2183.06	78.2591
2184.99	78.0308
2186.92	77.8347
2188.85	77.4271
2190.77	76.3778
2192.7	75.0628
2194.63	74.2224
2196.56	74.3193
2198.49	75.0866
2200.42	75.6285
2202.34	75.848
2204.27	75.8661
2206.2	76.4245
2208.13	77.0942
2210.06	77.2621
2211.99	77.391
2213.92	77.4123
2215.84	77.2568
2217.77	76.7966
2219.7	76.284
2221.63	76.1329
2223.56	76.0445
2225.49	75.8227
2227.42	75.5708
2229.34	75.1611
2231.27	74.7708
2233.2	74.7333
2235.13	74.538
2237.06	74.3659
2238.99	74.4218
2240.91	74.5164
2242.84	74.6673
2244.77	74.6297
2246.7	74.6188
2248.63	74.7373
2250.56	74.6788
2252.49	74.5244
2254.41	74.5491
2256.34	74.4814
2258.27	74.5069
2260.2	74.8498
2262.13	75.1767
2264.06	75.4006
2265.99	75.6465
2267.91	75.8472
2269.84	76.036
2271.77	76.0891
2273.7	76.0219
2275.63	75.9224
2277.56	75.9485
2279.49	76.0378
2281.41	76.1273
2283.34	76.0617
2285.27	75.93
2287.2	75.7746
2289.13	75.5286
2291.06	75.1887
2292.99	74.9032
2294.91	74.7191
2296.84	74.6582
2298.77	74.5684
2300.7	74.4602
2302.63	74.4582
2304.56	74.5678
2306.48	74.6781
2308.41	74.7843
2310.34	74.8197
2312.27	74.8848
2314.2	74.9883
2316.13	74.9569
2318.05	74.8073
2319.98	74.8186
2321.91	75.081
2323.84	75.2815
2325.77	75.3674
2327.7	75.4511
2329.63	75.5998
2331.55	75.8738
2333.48	76.1445
2335.41	76.344
2337.34	76.3453
2339.27	76.2244
2341.2	76.2024
2343.12	76.0382
2345.05	75.7458
2346.98	75.9017
2348.91	76.3738
2350.84	76.7589
2352.77	76.8886
2354.7	76.8425
2356.62	76.9662
2358.55	77.1329
2360.48	77.0473
2362.41	76.7682
2364.34	76.3608
2366.27	76.043
2368.2	75.8026
2370.12	75.4409
2372.05	75.1848
2373.98	75.2957
2375.91	75.3985
2377.84	75.3353
2379.77	75.0871
2381.7	74.8931
2383.62	74.9316
2385.55	74.9106
2387.48	74.8836
2389.41	74.9683
2391.34	75.0552
2393.27	75.1509
2395.2	75.2507
2397.12	75.3563
2399.05	75.4322
2400.98	75.4471
2402.91	75.4095
2404.84	75.3147
2406.77	75.1269
2408.7	75.004
2410.62	74.9875
2412.55	74.9556
2414.48	75.0293
2416.41	75.1224
2418.34	75.1616
2420.26	75.2824
2422.19	75.5023
2424.12	75.6033
2426.05	75.5816
2427.98	75.44
2429.91	75.2083
2431.84	74.9421
2433.76	74.6981
2435.69	74.6561
2437.62	74.7309
2439.55	74.794
2441.48	74.8604
2443.41	74.8522
2445.34	74.8215
2447.26	74.8119
2449.19	74.8284
2451.12	74.8638
2453.05	74.8561
2454.98	74.7121
2456.91	74.5884
2458.84	74.5957
2460.76	74.6196
2462.69	74.6789
2464.62	74.7155
2466.55	74.6686
2468.48	74.6238
2470.41	74.5741
2472.34	74.5355
2474.26	74.5524
2476.19	74.6352
2478.12	74.7542
2480.05	74.7534
2481.98	74.6531
2483.91	74.6081
2485.83	74.5605
2487.76	74.4688
2489.69	74.4052
2491.62	74.3566
2493.55	74.321
2495.48	74.3761
2497.41	74.4397
2499.33	74.4725
2501.26	74.538
2503.19	74.5652
2505.12	74.5702
2507.05	74.5183
2508.98	74.4425
2510.91	74.4262
2512.83	74.3772
2514.76	74.2779
2516.69	74.1496
2518.62	74.0877
2520.55	74.0004
2522.48	73.8509
2524.4	73.6799
2526.33	73.5546
2528.26	73.4868
2530.19	73.4854
2532.12	73.588
2534.05	73.7274
2535.97	73.9025
2537.9	74.0283
2539.83	74.1397
2541.76	74.2858
2543.69	74.3749
2545.62	74.39
2547.55	74.3249
2549.47	74.188
2551.4	74.0553
2553.33	73.9697
2555.26	73.8705
2557.19	73.7762
2559.12	73.7194
2561.05	73.7105
2562.97	73.7014
2564.9	73.5998
2566.83	73.6404
2568.76	73.7686
2570.69	73.8227
2572.62	73.8927
2574.55	73.9817
2576.47	73.978
2578.4	73.9523
2580.33	73.9471
2582.26	73.8824
2584.19	73.7077
2586.12	73.5418
2588.05	73.4341
2589.97	73.3493
2591.9	73.2583
2593.83	73.2754
2595.76	73.3342
2597.69	73.3548
2599.62	73.3368
2601.54	73.2288
2603.47	73.139
2605.4	73.0965
2607.33	73.0375
2609.26	72.9386
2611.19	72.8032
2613.11	72.6565
2615.04	72.5326
2616.97	72.5227
2618.9	72.5684
2620.83	72.6039
2622.76	72.6618
2624.69	72.7065
2626.61	72.6918
2628.54	72.6521
2630.47	72.6477
2632.4	72.6345
2634.33	72.6055
2636.26	72.5955
2638.19	72.5607
2640.11	72.4627
2642.04	72.3525
2643.97	72.3111
2645.9	72.2975
2647.83	72.2743
2649.76	72.285
2651.68	72.2923
2653.61	72.2761
2655.54	72.2685
2657.47	72.2636
2659.4	72.2545
2661.33	72.2486
2663.26	72.2389
2665.18	72.2197
2667.11	72.1717
2669.04	72.1039
2670.97	72.08
2672.9	72.0816
2674.83	72.0608
2676.76	72.037
2678.68	72.0241
2680.61	72.0135
2682.54	72.0158
2684.47	71.9922
2686.4	71.9875
2688.33	72.0207
2690.26	72.0615
2692.18	72.1253
2694.11	72.1686
2696.04	72.1887
2697.97	72.2292
2699.9	72.2658
2701.83	72.2757
2703.76	72.3295
2705.68	72.3842
2707.61	72.3881
2709.54	72.3768
2711.47	72.347
2713.4	72.2913
2715.33	72.2327
2717.25	72.1838
2719.18	72.1322
2721.11	72.0378
2723.04	71.9374
2724.97	71.8503
2726.9	71.7867
2728.82	71.7695
2730.75	71.79
2732.68	71.8157
2734.61	71.8552
2736.54	71.923
2738.47	71.9912
2740.4	71.9958
2742.32	71.9905
2744.25	71.9807
2746.18	71.9581
2748.11	71.9181
2750.04	71.8576
2751.97	71.7759
2753.9	71.7019
2755.82	71.6548
2757.75	71.6524
2759.68	71.6883
2761.61	71.7147
2763.54	71.736
2765.47	71.7415
2767.39	71.7003
2769.32	71.6278
2771.25	71.5157
2773.18	71.4043
2775.11	71.2848
2777.04	71.1282
2778.97	70.9512
2780.89	70.79
2782.82	70.6645
2784.75	70.5426
2786.68	70.3628
2788.61	70.1638
2790.54	69.9954
2792.47	69.8047
2794.39	69.571
2796.32	69.3335
2798.25	69.0917
2800.18	68.867
2802.11	68.6357
2804.04	68.3695
2805.97	68.0805
2807.89	67.776
2809.82	67.4326
2811.75	67.0491
2813.68	66.5803
2815.61	66.0585
2817.54	65.4918
2819.47	64.8038
2821.39	64.0236
2823.32	63.1859
2825.25	62.2245
2827.18	61.1149
2829.11	59.801
2831.04	58.1638
2832.96	56.0218
2834.89	53.2284
2836.82	49.7025
2838.75	45.4637
2840.68	40.6133
2842.61	35.4432
2844.53	30.3009
2846.46	25.5815
2848.39	21.7681
2850.32	19.2313
2852.25	18.2024
2854.18	18.7964
2856.11	20.8533
2858.03	23.9598
2859.96	27.5817
2861.89	31.2809
2863.82	34.7657
2865.75	37.8613
2867.68	40.463
2869.61	42.5168
2871.53	44.0306
2873.46	45.1006
2875.39	45.812
2877.32	46.2168
2879.25	46.3824
2881.18	46.2919
2883.11	45.839
2885.03	44.9293
2886.96	43.5399
2888.89	41.7751
2890.82	39.8085
2892.75	37.7989
2894.68	35.7982
2896.6	33.7914
2898.53	31.779
2900.46	29.7527
2902.39	27.6739
2904.32	25.5127
2906.25	23.2679
2908.18	20.9366
2910.1	18.5613
2912.03	16.233
2913.96	14.0543
2915.89	12.156
2917.82	10.6754
2919.75	9.72597
2921.68	9.37687
2923.6	9.66038
2925.53	10.5871
2927.46	12.1102
2929.39	14.181
2931.32	16.7144
2933.25	19.5755
2935.18	22.619
2937.1	25.6802
2939.03	28.5605
2940.96	31.1023
2942.89	33.2243
2944.82	34.9123
2946.75	36.2016
2948.67	37.1536
2950.6	37.9012
2952.53	38.5988
2954.46	39.424
2956.39	40.5214
2958.32	41.9482
2960.24	43.7755
2962.17	45.967
2964.1	48.3565
2966.03	50.8028
2967.96	53.2179
2969.89	55.4832
2971.82	57.4993
2973.74	59.2473
2975.67	60.6862
2977.6	61.8361
2979.53	62.7365
2981.46	63.441
2983.39	64.0068
2985.32	64.3938
2987.24	64.647
2989.17	64.806
2991.1	64.8417
2993.03	64.8069
2994.96	64.678
2996.89	64.4354
2998.82	64.1368
3000.74	63.886
3002.67	63.6975
3004.6	63.5901
3006.53	63.6656
3008.46	63.9867
3010.39	64.4731
3012.31	64.9831
3014.24	65.5422
3016.17	66.2078
3018.1	66.9064
3020.03	67.5623
3021.96	68.1289
3023.89	68.6406
3025.81	69.1224
3027.74	69.5577
3029.67	69.934
3031.6	70.2687
3033.53	70.5486
3035.46	70.7575
3037.39	70.8714
3039.31	70.9102
3041.24	70.9642
3043.17	71.0621
3045.1	71.1876
3047.03	71.2634
3048.96	71.3167
3050.89	71.3637
3052.81	71.4296
3054.74	71.5276
3056.67	71.6433
3058.6	71.7446
3060.53	71.795
3062.46	71.8558
3064.38	71.9702
3066.31	72.0736
3068.24	72.1694
3070.17	72.3292
3072.1	72.524
3074.03	72.6227
3075.95	72.6591
3077.88	72.7364
3079.81	72.8473
3081.74	72.9495
3083.67	72.9757
3085.6	72.9149
3087.53	72.8633
3089.45	72.8086
3091.38	72.6776
3093.31	72.5165
3095.24	72.4018
3097.17	72.4089
3099.1	72.4399
3101.03	72.4706
3102.95	72.5695
3104.88	72.7173
3106.81	72.7864
3108.74	72.8012
3110.67	72.7282
3112.6	72.6331
3114.53	72.6026
3116.45	72.5992
3118.38	72.6073
3120.31	72.6992
3122.24	72.8044
3124.17	72.8731
3126.1	72.8969
3128.02	72.93
3129.95	72.9549
3131.88	72.8739
3133.81	72.7703
3135.74	72.7362
3137.67	72.6959
3139.59	72.7025
3141.52	72.7817
3143.45	72.925
3145.38	73.0498
3147.31	73.2189
3149.24	73.3598
3151.17	73.3718
3153.09	73.343
3155.02	73.2841
3156.95	73.2111
3158.88	73.0692
3160.81	72.9313
3162.74	72.8409
3164.67	72.7063
3166.59	72.5592
3168.52	72.429
3170.45	72.3069
3172.38	72.1899
3174.31	72.2243
3176.24	72.3231
3178.16	72.4133
3180.09	72.5799
3182.02	72.7298
3183.95	72.8864
3185.88	73.0039
3187.81	73.073
3189.74	73.112
3191.66	73.1082
3193.59	73.1187
3195.52	73.1295
3197.45	73.1048
3199.38	73.014
3201.31	72.9435
3203.24	72.9062
3205.16	72.8755
3207.09	72.8102
3209.02	72.6842
3210.95	72.5997
3212.88	72.5361
3214.81	72.4713
3216.74	72.4441
3218.66	72.5101
3220.59	72.6444
3222.52	72.8019
3224.45	72.8674
3226.38	72.8433
3228.31	72.8227
3230.24	72.7761
3232.16	72.6636
3234.09	72.5313
3236.02	72.3857
3237.95	72.2569
3239.88	72.1706
3241.81	72.198
3243.73	72.3493
3245.66	72.5114
3247.59	72.6569
3249.52	72.8515
3251.45	72.9958
3253.38	73.1068
3255.3	73.274
3257.23	73.3947
3259.16	73.3944
3261.09	73.3499
3263.02	73.2697
3264.95	73.1666
3266.88	73.108
3268.8	73.1166
3270.73	73.1018
3272.66	73.0147
3274.59	72.9247
3276.52	72.8792
3278.45	72.8229
3280.38	72.8284
3282.3	72.9039
3284.23	72.9193
3286.16	72.8706
3288.09	72.8683
3290.02	72.8992
3291.95	72.8859
3293.88	72.8518
3295.8	72.8199
3297.73	72.7445
3299.66	72.6957
3301.59	72.7015
3303.52	72.6962
3305.45	72.607
3307.38	72.5266
3309.3	72.4633
3311.23	72.4701
3313.16	72.5287
3315.09	72.5974
3317.02	72.6388
3318.95	72.654
3320.87	72.7178
3322.8	72.8429
3324.73	72.9878
3326.66	73.1506
3328.59	73.2789
3330.52	73.2839
3332.45	73.1745
3334.37	73.1174
3336.3	73.1385
3338.23	73.1128
3340.16	72.9928
3342.09	72.8673
3344.02	72.8068
3345.95	72.7952
3347.87	72.8498
3349.8	72.9536
3351.73	73.0383
3353.66	73.0447
3355.59	73.0093
3357.52	72.9403
3359.44	72.8933
3361.37	72.9051
3363.3	72.935
3365.23	72.8757
3367.16	72.8142
3369.09	72.8336
3371.01	72.893
3372.94	72.9661
3374.87	73.0212
3376.8	73.0904
3378.73	73.0778
3380.66	72.9687
3382.59	72.8214
3384.51	72.6585
3386.44	72.5785
3388.37	72.5805
3390.3	72.5544
3392.23	72.4281
3394.16	72.377
3396.09	72.3658
3398.01	72.3301
3399.94	72.3462
3401.87	72.3933
3403.8	72.4593
3405.73	72.4759
3407.66	72.5144
3409.59	72.6111
3411.51	72.726
3413.44	72.8617
3415.37	73.0054
3417.3	73.0693
3419.23	73.1128
3421.16	73.1559
3423.09	73.0875
3425.01	72.9937
3426.94	72.9055
3428.87	72.8301
3430.8	72.812
3432.73	72.8259
3434.66	72.8379
3436.58	72.889
3438.51	72.9173
3440.44	72.9711
3442.37	73.056
3444.3	73.0738
3446.23	73.0854
3448.16	73.0202
3450.08	72.9012
3452.01	72.786
3453.94	72.638
3455.87	72.5192
3457.8	72.4095
3459.73	72.2496
3461.66	72.1452
3463.58	72.1944
3465.51	72.2231
3467.44	72.2455
3469.37	72.309
3471.3	72.4471
3473.23	72.6659
3475.15	72.8752
3477.08	73.0563
3479.01	73.1877
3480.94	73.2223
3482.87	73.1536
3484.8	73.0634
3486.72	73.0348
3488.65	73.054
3490.58	73.0397
3492.51	72.8864
3494.44	72.7441
3496.37	72.7047
3498.3	72.7261
3500.22	72.7461
3502.15	72.781
3504.08	72.7948
3506.01	72.7479
3507.94	72.691
3509.87	72.5916
3511.8	72.5016
3513.72	72.3961
3515.65	72.3414
3517.58	72.3643
3519.51	72.3842
3521.44	72.4747
3523.37	72.5262
3525.3	72.5067
3527.22	72.512
3529.15	72.5714
3531.08	72.6688
3533.01	72.7675
3534.94	72.8347
3536.87	72.7977
3538.8	72.6428
3540.72	72.5406
3542.65	72.6544
3544.58	72.8008
3546.51	72.8641
3548.44	72.9275
3550.36	72.932
3552.29	72.8629
3554.22	72.7957
3556.15	72.8796
3558.08	72.9991
3560.01	73.0482
3561.94	73.0828
3563.86	73.0522
3565.79	72.9705
3567.72	72.9821
3569.65	73.0037
3571.58	72.9294
3573.51	72.9674
3575.44	73.1118
3577.36	73.2008
3579.29	73.2285
3581.22	73.3806
3583.15	73.6002
3585.08	73.5803
3587.01	73.395
3588.94	73.2625
3590.86	73.1035
3592.79	72.971
3594.72	72.8337
3596.65	72.6133
3598.58	72.4916
3600.51	72.6984
3602.43	72.9283
3604.36	73.117
3606.29	73.4719
3608.22	73.7867
3610.15	73.8455
3612.08	73.7377
3614.01	73.686
3615.93	73.7498
3617.86	73.6674
3619.79	73.4864
3621.72	73.326
3623.65	73.2067
3625.58	73.1894
3627.51	73.1694
3629.43	73.05
3631.36	73.0033
3633.29	73.0571
3635.22	72.9997
3637.15	73.0469
3639.08	73.183
3641.01	73.2884
3642.93	73.4265
3644.86	73.5322
3646.79	73.5707
3648.72	73.5803
3650.65	73.5253
3652.58	73.4436
3654.5	73.3012
3656.43	73.1109
3658.36	72.9321
3660.29	72.8471
3662.22	72.9699
3664.15	73.3562
3666.07	73.6985
3668	73.9496
3669.93	74.2786
3671.86	74.5737
3673.79	74.6446
3675.72	74.5536
3677.65	74.3807
3679.57	74.1815
3681.5	73.9246
3683.43	73.5651
3685.36	73.0994
3687.29	72.7932
3689.22	72.8611
3691.15	73.0202
3693.07	73.0402
3695	73.09
3696.93	73.0875
3698.86	73.2295
3700.79	73.7685
3702.72	74.3795
3704.65	74.9132
3706.57	75.2815
3708.5	75.4934
3710.43	75.4384
3712.36	75.0311
3714.29	74.6143
3716.22	74.4428
3718.14	74.1203
3720.07	73.5756
3722	73.1287
3723.93	73.0508
3725.86	73.4501
3727.79	74.2486
3729.72	74.9655
3731.64	75.4054
3733.57	75.4985
3735.5	75.4481
3737.43	75.1959
3739.36	74.8715
3741.29	74.5387
3743.22	74.1921
3745.14	73.6684
3747.07	73.1617
3749	73.0033
3750.93	73.2493
3752.86	73.4783
3754.79	73.6905
3756.72	73.8646
3758.64	73.9503
3760.57	73.94
3762.5	73.9306
3764.43	73.9443
3766.36	74.0388
3768.29	74.0151
3770.21	73.8428
3772.14	73.5929
3774.07	73.512
3776	73.5213
3777.93	73.479
3779.86	73.3563
3781.78	73.2616
3783.71	73.2878
3785.64	73.3721
3787.57	73.4148
3789.5	73.5513
3791.43	73.8342
3793.36	74.1408
3795.28	74.3737
3797.21	74.4747
3799.14	74.5066
3801.07	74.6214
3803	74.7419
3804.93	74.7194
3806.86	74.5848
3808.78	74.3513
3810.71	74.1304
3812.64	73.9251
3814.57	73.8088
3816.5	73.7671
3818.43	73.693
3820.36	73.639
3822.28	73.6733
3824.21	73.7635
3826.14	73.8073
3828.07	73.978
3830	74.2241
3831.93	74.354
3833.86	74.397
3835.78	74.2606
3837.71	74.0375
3839.64	73.827
3841.57	73.9537
3843.5	74.2265
3845.43	74.4906
3847.35	74.6217
3849.28	74.6195
3851.21	74.713
3853.14	74.8669
3855.07	75.0786
3857	75.0691
3858.93	74.8689
3860.85	74.6305
3862.78	74.2078
3864.71	73.7339
3866.64	73.4135
3868.57	73.4562
3870.5	73.6022
3872.43	73.7
3874.35	73.6352
3876.28	73.5611
3878.21	73.7315
3880.14	73.9389
3882.07	73.9976
3884	73.8956
3885.92	73.907
3887.85	74.0503
3889.78	74.0207
3891.71	74.0349
3893.64	74.1157
3895.57	74.2733
3897.49	74.4408
3899.42	74.4961
3901.35	74.5009
3903.28	74.5315
3905.21	74.6412
3907.14	74.7845
3909.07	74.849
3910.99	74.8374
3912.92	74.9574
3914.85	74.9839
3916.78	74.8199
3918.71	74.6874
3920.64	74.5807
3922.57	74.4381
3924.49	74.2671
3926.42	74.1615
3928.35	74.1854
3930.28	74.2759
3932.21	74.4032
3934.14	74.5006
3936.07	74.4947
3937.99	74.4644
3939.92	74.5023
3941.85	74.3558
3943.78	74.1028
3945.71	73.8558
3947.64	73.7417
3949.57	73.7867
3951.49	73.8554
3953.42	73.919
3955.35	73.9302
3957.28	73.9066
3959.21	73.9231
3961.14	73.937
3963.06	73.9248
3964.99	73.9215
3966.92	73.9086
3968.85	73.8295
3970.78	73.7913
3972.71	73.8205
3974.64	73.8705
3976.56	73.9503
3978.49	73.9864
3980.42	74.0177
3982.35	74.0602
3984.28	74.1018
3986.21	74.1437
3988.14	74.1479
3990.06	74.2007
3991.99	74.3406
3993.92	74.336
3995.85	74.0452
3997.78	73.9796
3999.71	74.0988
4001.63	0

## Sheet: Worksheet
	B0	B3	B5	B10	B20	B100
399.199	100	100	100	93.8713	97.3352	88.7283
401.128	84.811	89.1968	94.5323	94.4044	94.5059	90.8302
403.056	73.671	76.5892	88.5941	91.5883	88.5182	86.4074
404.985	68.3379	68.5686	82.3089	86.0053	84.8491	78.4946
406.913	65.2516	66.2105	80.6942	82.0197	82.4625	73.2528
408.842	65.843	66.6291	82.9853	80.1245	82.9914	73.1501
410.77	66.1875	66.3731	83.0423	77.7071	80.2029	71.5348
412.699	65.4641	65.7494	81.8858	75.4621	78.7083	69.7722
414.627	66.3221	66.9584	82.1844	73.9151	77.2721	68.763
416.556	67.4214	69.7942	84.0823	74.6463	78.0757	70.5873
418.484	68.6229	72.7638	86.0333	75.8379	79.4628	72.2939
420.413	69.943	74.2393	87.1134	76.9216	80.5372	72.951
422.341	70.5534	74.9335	87.1107	77.5557	81.582	72.8464
424.27	70.6085	75.6979	86.2978	78.0406	82.6657	72.8862
426.198	70.7094	76.0875	85.8111	78.2129	83.9574	72.3748
428.127	71.316	76.1129	86.0159	78.1084	85.4819	71.5652
430.055	71.994	76.1703	86.7918	78.105	86.2518	71.931
431.984	72.9505	76.3611	87.4684	78.5469	86.3515	73.258
433.912	73.4293	75.2561	87.1792	78.1476	84.9743	73.1794
435.841	73.0768	73.7969	86.6197	77.0676	84.3462	72.7282
437.769	72.5425	72.5003	85.8192	76.325	83.4336	72.2166
439.698	72.0688	71.8591	85.1843	76.3457	82.3438	72.7091
441.626	71.8545	71.9966	85.358	76.5853	81.7499	73.6872
443.555	72.4171	72.9983	86.4743	77.4577	82.6824	74.9768
445.483	72.9144	73.887	87.3029	78.4041	84.0224	76.0209
447.412	72.8622	74.4424	87.3617	78.7045	84.6261	76.1368
449.34	72.9847	75.1223	87.3154	78.7075	85.2175	76.2172
451.269	73.1808	75.6173	87.3262	78.8569	86.2516	76.7181
453.197	73.4909	75.952	87.8374	78.9223	87.3641	77.0553
455.126	73.5839	76.0332	88.3392	79.0698	87.5579	76.8917
457.054	73.0626	75.6594	88.4526	79.1646	86.5562	76.8615
458.983	72.9385	75.3577	88.7435	79.4944	86.1443	77.1998
460.911	73.2629	75.3633	89.4771	80.1769	86.4573	77.6855
462.84	73.0108	75.2206	89.8734	80.5727	86.3979	77.6246
464.768	72.5104	75.1607	89.7527	80.7062	86.5069	77.3673
466.697	72.3606	74.9974	89.4132	80.763	86.7311	77.3761
468.625	72.5025	75.0272	89.0186	80.7623	87.1467	77.3096
470.554	72.6625	75.2738	88.8037	80.8547	87.5944	77.3142
472.482	72.8565	75.5291	88.658	80.6707	87.7494	77.2187
474.411	73.1469	76.0076	88.5605	80.4185	88.1103	77.4104
476.339	73.5791	76.4405	88.6972	80.2987	88.8913	77.9087
478.268	73.6751	76.4458	88.9109	80.2176	89.4364	78.2018
480.196	73.7247	76.4135	89.2839	80.3112	89.7184	78.3068
482.125	73.6507	76.2405	89.5915	80.3426	89.6384	77.8803
484.053	73.3217	75.9057	89.8102	80.1823	89.3049	77.2182
485.982	73.4018	75.8238	90.3369	80.3026	89.5302	77.0382
487.91	73.5093	75.845	90.8702	80.6401	89.8728	77.0598
489.839	72.9446	75.4983	90.7106	80.3928	89.7965	76.5495
491.767	72.4247	75.0898	90.1182	79.8478	89.5013	75.7656
493.696	72.3649	74.9379	89.7405	79.6865	89.3122	75.3185
495.624	72.3428	75.0697	89.4402	79.7587	89.1297	75.0534
497.553	72.2505	75.3869	89.2046	79.7535	88.6008	74.8355
499.481	72.3028	75.707	89.0521	79.6315	88.1768	74.9511
501.41	72.323	76.0948	88.896	79.7538	88.1352	75.351
503.338	72.1796	76.45	88.9207	79.8793	88.3802	75.6479
505.267	72.056	76.7765	89.0687	79.957	88.4383	75.9852
507.195	72.2994	77.2383	89.6258	80.3423	88.6514	76.4728
509.124	72.7136	77.6132	90.4228	80.7932	89.1016	76.9234
511.052	72.9186	77.7097	90.741	81.0159	89.5122	77.2724
512.981	72.8754	77.5719	90.8555	81.0743	90.1235	77.663
514.909	72.6085	77.1556	90.6747	80.9921	90.5715	77.8988
516.838	72.273	76.5917	90.0185	80.7149	90.6355	77.9552
518.766	72.1966	76.1968	89.6095	80.5097	90.554	77.9641
520.695	72.2221	76.0301	89.6137	80.512	90.5427	78.0424
522.623	72.1955	75.8599	89.6119	80.3703	90.373	78.1017
524.552	72.2171	75.729	89.5834	80.2469	90.156	78.1617
526.48	72.2809	75.7377	89.467	80.1184	90.0726	78.2534
528.409	72.2524	75.7425	89.4257	79.8608	90.1333	78.2494
530.337	72.084	75.736	89.6089	79.4925	90.2021	78.2155
532.266	71.9524	75.797	89.7987	79.232	89.9302	77.9329
534.194	71.9685	75.9475	90.0024	79.3243	89.7516	77.6411
536.123	71.9537	76.2027	90.2148	79.5838	89.9278	77.5394
538.051	71.8124	76.3432	90.1371	79.694	90.0893	77.4518
539.98	71.6204	76.339	89.9405	79.7389	90.1162	77.4793
541.908	71.5672	76.3007	89.6992	79.894	90.0512	77.6165
543.837	71.928	76.4384	89.7186	80.1873	90.0252	77.8598
545.765	72.3906	76.7234	90.0699	80.3421	90.0569	77.996
547.693	72.7086	76.9931	90.4571	80.3445	90.2374	78.2455
549.622	72.9983	77.0393	90.5768	80.177	90.2961	78.5712
551.551	73.4183	77.0621	90.6256	80.1023	90.4892	78.7998
553.479	73.8178	77.1445	90.752	80.0654	90.8974	78.8577
555.408	73.9454	77.1411	90.7999	79.8501	91.3211	78.7186
557.336	73.7492	77.0692	90.8045	79.5033	91.3752	78.3828
559.264	73.3614	76.893	90.7826	79.2763	91.1337	77.8435
561.193	72.9939	76.7408	90.8008	79.2737	91.1066	77.4557
563.121	72.6039	76.6068	90.7695	79.3265	91.0651	77.0881
565.05	72.2476	76.4364	90.6323	79.2638	90.8663	76.6204
566.979	72.1179	76.467	90.6846	79.2848	90.7238	76.292
568.907	72.1961	76.6436	90.9412	79.4654	90.681	76.0705
570.836	72.2011	76.8271	91.1976	79.6681	90.5422	75.7794
572.764	72.1166	76.9607	91.2551	79.6452	90.3008	75.3237
574.693	72.0859	77.0316	91.0684	79.5457	89.9602	74.9602
576.621	72.1398	76.9848	90.6891	79.5756	89.3942	74.5517
578.55	72.3313	76.9104	90.2873	79.7298	88.952	73.9743
580.478	72.537	76.8026	90.0082	79.8762	88.751	73.4425
582.407	72.6274	76.7509	89.7762	79.8662	88.5372	73.1371
584.335	72.633	76.7978	89.81	79.8088	88.3163	73.0711
586.264	72.5328	76.6161	89.7986	79.7768	88.0819	73.1114
588.192	72.4275	76.3506	89.6744	79.691	87.8745	73.2047
590.12	72.3027	76.0588	89.4815	79.4564	87.6114	73.1598
592.049	72.2733	75.9274	89.5314	79.2716	87.6327	73.223
593.977	72.4682	76.0098	89.8952	79.3184	87.9419	73.5655
595.906	72.6588	76.0735	90.1971	79.3588	88.2009	73.8502
597.835	72.6595	76.1699	90.3651	79.3901	88.2705	74.0948
599.763	72.8011	76.3964	90.5905	79.454	88.46	74.4368
601.692	73.08	76.8006	90.841	79.6154	88.7476	74.8293
603.62	73.2947	77.2278	90.9575	79.7732	88.8667	75.0092
605.548	73.4164	77.4837	90.9523	79.8464	88.9386	74.9805
607.477	73.4475	77.6464	91.0348	79.9608	89.108	75.1002
609.405	73.4459	77.8783	91.2274	80.1656	89.3693	75.4896
611.334	73.3583	77.9864	91.3355	80.3039	89.5939	75.7512
613.263	73.2699	77.821	91.2286	80.3676	89.6719	75.906
615.191	73.1926	77.6063	91.08	80.3591	89.7101	76.0173
617.12	73.1244	77.4049	91.0403	80.3381	89.778	76.0298
619.048	73.053	77.2181	91.1544	80.401	89.9051	76.1298
620.976	73.012	77.0209	91.1985	80.5125	89.9782	76.2032
622.905	73.0342	76.8781	91.1452	80.5419	89.9218	76.187
624.833	72.9901	76.7789	91.0346	80.4764	89.7759	76.301
626.762	72.9909	76.7219	90.9715	80.3704	89.7361	76.3659
628.691	73.0058	76.8106	90.9345	80.2766	89.7355	76.2357
630.619	72.9657	76.8598	90.8398	80.1418	89.6764	75.9922
632.548	72.9193	76.7914	90.7535	80.149	89.6253	75.7754
634.476	72.8565	76.7611	90.6818	80.3033	89.6315	75.6839
636.404	72.9285	76.7339	90.6146	80.3785	89.7726	75.689
638.333	73.1367	76.7287	90.5795	80.3548	89.8057	75.6305
640.261	73.3562	76.8449	90.5733	80.3789	89.7748	75.6153
642.19	73.5266	76.9845	90.5348	80.3804	89.7702	75.6354
644.119	73.6859	77.1925	90.6279	80.472	89.8452	75.7188
646.047	73.797	77.3765	90.7223	80.6423	90.0021	75.8293
647.976	73.882	77.402	90.7007	80.6729	90.0328	75.8887
649.904	73.8933	77.3799	90.6679	80.47	89.9207	75.9154
651.832	73.7296	77.2525	90.6081	80.1382	89.7206	75.8655
653.761	73.571	77.0926	90.7317	79.9577	89.567	75.7935
655.689	73.4578	76.9213	90.8948	79.8046	89.5989	75.6455
657.618	73.299	76.7214	90.8413	79.5524	89.5593	75.3914
659.546	73.1407	76.5526	90.6851	79.3834	89.4762	75.0765
661.475	72.9565	76.4269	90.5038	79.262	89.3322	74.7791
663.403	72.8713	76.3428	90.4363	79.1336	89.1721	74.5462
665.332	72.8148	76.3504	90.3341	78.968	88.8232	74.2211
667.26	72.6458	76.302	90.0925	78.7863	88.3245	73.7785
669.189	72.532	76.1651	89.7849	78.6374	87.9677	73.3515
671.117	72.4954	76.092	89.6086	78.6098	87.7853	72.9865
673.046	72.3918	75.9544	89.3995	78.5232	87.552	72.5143
674.975	72.2647	75.7596	89.0817	78.2156	87.1234	71.8952
676.903	72.1265	75.6468	88.8969	77.8297	86.6472	71.2719
678.832	72.086	75.5346	88.8238	77.5835	86.2425	70.777
680.76	72.0879	75.3138	88.7871	77.4103	85.8357	70.3016
682.688	71.9569	75.0062	88.5349	77.0837	85.3395	69.5841
684.617	71.6244	74.641	87.9445	76.584	84.6159	68.6684
686.545	71.1457	74.1549	87.2464	76.0578	83.9003	67.8519
688.474	70.5003	73.5508	86.4573	75.4696	83.0246	67.2511
690.403	69.8105	72.8344	85.5986	74.8279	82.0348	66.7561
692.331	69.0657	71.9402	84.5587	73.9978	80.9295	66.1511
694.26	68.2713	70.9146	83.4409	73.1125	79.8007	65.5089
696.188	67.5553	69.9712	82.4359	72.3348	78.9493	64.898
698.116	66.922	69.2146	81.6648	71.6843	78.2477	64.3024
700.045	66.393	68.6296	81.0459	71.0984	77.5514	63.6003
701.973	66.1015	68.2919	80.6089	70.6041	76.9746	62.8873
703.902	66.0062	68.1665	80.4353	70.2562	76.4432	62.266
705.83	65.9296	68.0229	80.2325	69.9412	75.8403	61.5446
707.759	65.6137	67.5763	79.7107	69.3621	74.8693	60.4425
709.687	64.8931	66.7314	78.5987	68.3716	73.3282	58.7981
711.616	63.7578	65.4302	76.8469	66.9131	71.3527	56.6748
713.544	62.3369	63.8729	74.7859	65.1148	69.1863	54.438
715.473	60.9014	62.4019	72.8154	63.3268	67.01	52.4255
717.401	59.6505	61.0737	71.0988	61.8066	65.1161	50.7771
719.33	58.7229	60.0258	69.7464	60.6366	63.7639	49.5901
721.258	58.2275	59.4275	68.9635	60.0084	63.0778	49.0404
723.187	58.1169	59.3233	68.864	59.9741	63.1367	49.1829
725.115	58.3484	59.691	69.3436	60.4271	63.8781	50.0184
727.044	58.9425	60.4372	70.3301	61.2802	65.2742	51.4462
728.972	59.7811	61.4558	71.6953	62.4644	67.1294	53.4426
730.901	60.6978	62.569	73.1407	63.8293	69.1452	55.8035
732.829	61.4664	63.4761	74.4021	65.0987	71.0483	58.1962
734.758	61.8991	64.0276	75.2824	66.0328	72.5973	60.3586
736.686	62.0087	64.2614	75.7087	66.6086	73.7513	62.0694
738.615	61.8974	64.2582	75.8824	66.9088	74.5869	63.4147
740.543	61.7218	64.2202	75.9969	67.0588	75.2888	64.5614
742.472	61.5705	64.2201	76.1212	67.2329	75.9301	65.5768
744.4	61.5795	64.3223	76.3155	67.5001	76.5612	66.5578
746.329	61.8709	64.598	76.6175	67.883	77.2464	67.4618
748.257	62.3728	65.0175	77.1214	68.4262	77.988	68.2588
750.186	62.9592	65.5612	77.7662	69.0495	78.7412	68.9747
752.114	63.5574	66.1715	78.418	69.6767	79.4847	69.5494
754.043	64.0831	66.7629	79.0665	70.2364	80.128	69.992
755.971	64.4867	67.2554	79.6112	70.7088	80.5686	70.3698
757.9	64.8399	67.614	79.989	71.126	80.9325	70.7031
759.828	65.1039	67.8599	80.227	71.445	81.1588	70.9148
761.757	65.2965	68.116	80.5238	71.6544	81.3511	71.0492
763.685	65.4723	68.3627	80.8299	71.8176	81.5458	71.1711
765.614	65.5923	68.5584	81.0623	71.9515	81.6886	71.3012
767.542	65.6436	68.7027	81.2048	72.0042	81.8949	71.3867
769.471	65.6757	68.781	81.3404	72.0459	82.1214	71.4912
771.399	65.7421	68.8277	81.4501	72.0809	82.3479	71.6808
773.328	65.8788	68.8723	81.5089	72.1444	82.6351	71.9302
775.256	66.0729	68.9816	81.7174	72.3289	82.9509	72.279
777.185	66.2548	69.185	81.964	72.5706	83.1964	72.6397
779.113	66.3894	69.3997	82.1805	72.8483	83.4344	72.9272
781.042	66.5018	69.6023	82.4118	73.0736	83.6851	73.1829
782.97	66.6898	69.8454	82.7139	73.3114	83.9756	73.4748
784.899	66.9831	70.1533	83.0804	73.6503	84.3918	73.7914
786.827	67.2782	70.4744	83.4627	74.0206	84.8204	74.0281
788.756	67.5686	70.8059	83.9072	74.3185	85.1688	74.1772
790.684	67.8112	71.0962	84.277	74.559	85.3816	74.2439
792.613	67.9933	71.2816	84.5413	74.7388	85.5385	74.2296
794.541	68.0174	71.2717	84.5745	74.784	85.6025	74.1699
796.47	67.8215	70.9807	84.3054	74.637	85.404	74.0903
798.398	67.4211	70.4145	83.7601	74.2473	85.0829	74.01
800.327	66.8305	69.7261	82.9971	73.689	84.6715	73.9251
802.255	66.0926	69.0179	82.1322	73.0572	84.068	73.8068
804.184	65.3337	68.3552	81.2041	72.4137	83.4509	73.6841
806.112	64.6993	67.7939	80.4759	71.8551	82.9504	73.5784
808.041	64.2445	67.4051	80.0238	71.3995	82.5775	73.4481
809.969	64.0369	67.2652	79.8463	71.147	82.4082	73.3925
811.898	64.0965	67.4119	79.972	71.156	82.459	73.4284
813.826	64.3568	67.7469	80.3359	71.3535	82.6407	73.4129
815.755	64.8256	68.2493	80.9328	71.6896	82.8465	73.2425
817.683	65.4777	68.9002	81.7398	72.1634	83.087	72.993
819.612	66.235	69.5382	82.6322	72.7174	83.3908	72.7624
821.54	66.912	70.0877	83.3794	73.2941	83.6247	72.5487
823.469	67.4418	70.4938	83.9304	73.7566	83.7235	72.2888
825.397	67.9034	70.7856	84.3638	74.0834	83.8251	71.9865
827.326	68.1987	70.9901	84.6065	74.2581	83.798	71.5822
829.254	68.3773	71.1683	84.7297	74.3302	83.6087	71.1376
831.183	68.5805	71.3766	84.8822	74.4719	83.4544	70.7541
833.111	68.7439	71.5249	85.0315	74.5996	83.2859	70.3182
835.04	68.7611	71.5392	85.0195	74.5522	83.0498	69.7855
836.968	68.6375	71.4411	84.8701	74.3681	82.7973	69.2766
838.897	68.4757	71.3576	84.6996	74.1631	82.5179	68.8313
840.825	68.336	71.2663	84.4697	73.9843	82.2499	68.3909
842.754	68.2806	71.2294	84.2814	73.8603	82.0977	68.0136
844.682	68.2777	71.2246	84.191	73.7598	82.0297	67.7573
846.611	68.2891	71.1145	84.1133	73.7182	82.0143	67.6404
848.539	68.2528	70.9797	83.9797	73.7311	81.9978	67.641
850.468	68.2459	70.9049	83.9003	73.7458	82.0209	67.7398
852.396	68.3678	70.9632	83.9744	73.8138	82.187	67.8972
854.325	68.5326	71.1045	84.1431	73.8745	82.3488	68.0415
856.253	68.7211	71.2741	84.3268	73.9855	82.4716	68.2063
858.182	68.8865	71.434	84.4675	74.186	82.6303	68.3808
860.11	68.8953	71.4957	84.5139	74.299	82.6977	68.4541
862.039	68.7858	71.4543	84.497	74.2347	82.6515	68.4502
863.967	68.5778	71.3083	84.4246	74.0461	82.5347	68.4304
865.896	68.3534	71.1575	84.3127	73.8761	82.3447	68.4526
867.824	68.1719	71.035	84.1865	73.7659	82.1854	68.5045
869.753	68.0446	70.9847	84.0824	73.6555	82.0856	68.5026
871.681	67.9619	70.925	84.0172	73.5438	81.9327	68.3609
873.61	67.9527	70.825	83.9912	73.5076	81.7455	68.1583
875.538	67.9686	70.7771	83.9999	73.519	81.5884	68.0087
877.467	68.0302	70.8142	84.0767	73.5293	81.5147	67.9513
879.395	68.151	70.941	84.2042	73.5734	81.566	67.9837
881.324	68.2897	71.0807	84.3628	73.6799	81.7331	68.1513
883.252	68.456	71.2276	84.5113	73.8747	82.0588	68.5061
885.181	68.6342	71.425	84.6509	74.1446	82.5199	68.987
887.109	68.7796	71.6076	84.8521	74.4423	83.0403	69.5435
889.038	68.955	71.7738	85.1375	74.7193	83.6231	70.2203
890.966	69.1102	71.9205	85.4068	74.9536	84.161	70.9151
892.895	69.26	72.0922	85.6699	75.2481	84.6462	71.6036
894.823	69.4662	72.3455	86.018	75.6348	85.1924	72.2872
896.752	69.6797	72.6254	86.3987	76.0096	85.6896	72.8282
898.68	69.8887	72.8662	86.7823	76.3691	86.0467	73.2074
900.609	70.0775	73.0652	87.1309	76.695	86.3157	73.4833
902.537	70.2039	73.2463	87.4241	76.9365	86.5292	73.6965
904.466	70.269	73.376	87.6144	77.0689	86.6861	73.8054
906.394	70.2752	73.4369	87.6887	77.1325	86.7989	73.8373
908.323	70.2406	73.4558	87.6809	77.1664	86.9315	73.8798
910.251	70.2338	73.5056	87.6613	77.191	87.1147	73.9974
912.18	70.2637	73.5674	87.6542	77.227	87.2673	74.1256
914.108	70.2642	73.5814	87.6226	77.2415	87.3719	74.2097
916.037	70.2488	73.6109	87.6003	77.2159	87.4065	74.2549
917.965	70.2261	73.614	87.4835	77.1158	87.3104	74.2183
919.894	70.2344	73.6075	87.3607	77.0155	87.1632	74.2028
921.822	70.2865	73.6546	87.3686	76.9556	87.0704	74.2588
923.751	70.3182	73.6861	87.4127	76.9089	86.9975	74.2889
925.679	70.3452	73.7046	87.407	76.8766	86.9142	74.3254
927.608	70.3146	73.6726	87.3183	76.8153	86.8279	74.3458
929.536	70.275	73.5964	87.262	76.7844	86.7626	74.3725
931.465	70.2357	73.4746	87.1977	76.7378	86.7199	74.3517
933.393	70.1895	73.3627	87.1205	76.6877	86.688	74.3308
935.322	70.1987	73.3173	87.1228	76.7147	86.7127	74.3921
937.25	70.248	73.3053	87.2123	76.8033	86.7724	74.5157
939.179	70.2628	73.2607	87.2747	76.8702	86.7674	74.5379
941.107	70.2287	73.2223	87.2669	76.8882	86.733	74.4521
943.036	70.1869	73.2419	87.3047	76.8924	86.6995	74.3237
944.964	70.1315	73.2047	87.2952	76.8458	86.6058	74.1294
946.893	70.0659	73.1293	87.2318	76.7583	86.4724	73.9376
948.821	69.988	73.0452	87.1512	76.6303	86.3781	73.7641
950.75	69.895	72.934	87.0276	76.5095	86.2845	73.5791
952.678	69.8227	72.8323	86.8552	76.4147	86.1653	73.4407
954.607	69.7711	72.7239	86.7434	76.369	86.0756	73.3182
956.535	69.761	72.6511	86.736	76.3663	86.0439	73.2058
958.464	69.7543	72.6189	86.6998	76.3015	85.9907	73.0273
960.392	69.7671	72.6463	86.677	76.2598	85.8961	72.8262
962.321	69.8245	72.6877	86.685	76.2757	85.7515	72.6349
964.249	69.8378	72.6764	86.6454	76.2178	85.511	72.3648
966.178	69.7846	72.6641	86.5842	76.0521	85.2105	71.95
968.106	69.7725	72.7261	86.5543	75.8857	84.9386	71.4695
970.035	69.775	72.7913	86.5506	75.7561	84.6731	70.9206
971.963	69.7443	72.768	86.533	75.6354	84.3345	70.2874
973.892	69.7366	72.7202	86.5099	75.5221	83.9615	69.6637
975.82	69.7581	72.6884	86.4973	75.3957	83.598	69.0482
977.749	69.763	72.6454	86.4577	75.2442	83.2014	68.3931
979.677	69.8037	72.6331	86.4066	75.089	82.8398	67.7452
981.606	69.8958	72.6723	86.4394	75.0095	82.5835	67.1842
983.534	69.9614	72.7388	86.4583	74.9705	82.3401	66.719
985.463	69.9757	72.7659	86.3653	74.9111	82.0372	66.2921
987.391	69.9897	72.7531	86.2721	74.8855	81.7572	65.9252
989.32	69.9884	72.6907	86.1539	74.8337	81.5125	65.6357
991.248	69.9275	72.5996	85.9545	74.6896	81.2893	65.3809
993.177	69.8654	72.5139	85.7367	74.4831	81.1053	65.1251
995.105	69.8692	72.4324	85.5734	74.3171	80.9663	64.8487
997.034	69.856	72.3281	85.4296	74.1528	80.7707	64.5156
998.962	69.8255	72.2126	85.3241	73.9656	80.4963	64.0936
1000.89	69.7811	72.0618	85.1999	73.7383	80.1372	63.5707
1002.82	69.6949	71.8878	84.9844	73.4474	79.6701	62.9384
1004.75	69.5634	71.7348	84.7227	73.0969	79.1356	62.203
1006.68	69.4647	71.6343	84.5047	72.8123	78.6124	61.4486
1008.61	69.4278	71.5747	84.3828	72.6316	78.1192	60.8066
1010.53	69.4033	71.5205	84.31	72.5271	77.6536	60.3016
1012.46	69.3578	71.4125	84.2097	72.4609	77.2116	59.886
1014.39	69.2946	71.2745	84.1281	72.436	76.873	59.6096
1016.32	69.1989	71.1767	84.0701	72.4332	76.6489	59.5263
1018.25	69.1456	71.1689	84.0881	72.5108	76.5984	59.6638
1020.18	69.1913	71.2199	84.2181	72.6835	76.7244	59.9891
1022.1	69.246	71.2975	84.4212	72.9158	76.9616	60.4153
1024.03	69.238	71.3814	84.6162	73.1256	77.2329	60.9074
1025.96	69.2143	71.4598	84.8009	73.3039	77.5267	61.4356
1027.89	69.1987	71.5186	84.8992	73.4855	77.8011	61.947
1029.82	69.2072	71.5857	84.9714	73.6761	78.1068	62.4313
1031.75	69.2262	71.6665	85.0766	73.8434	78.4863	62.8918
1033.67	69.26	71.765	85.1872	73.9988	78.8855	63.3512
1035.6	69.3108	71.8945	85.281	74.1222	79.3086	63.8247
1037.53	69.3884	72.0139	85.3919	74.2634	79.7621	64.3196
1039.46	69.48	72.0942	85.5115	74.402	80.1799	64.8188
1041.39	69.5574	72.1603	85.6086	74.5311	80.5892	65.2952
1043.32	69.6208	72.2453	85.719	74.6576	80.9801	65.7164
1045.25	69.7006	72.3294	85.8455	74.7545	81.3285	66.0684
1047.17	69.7897	72.399	85.9251	74.8399	81.5973	66.3407
1049.1	69.7999	72.4422	85.9375	74.8949	81.7878	66.534
1051.03	69.7659	72.4503	85.9408	74.8767	81.862	66.6385
1052.96	69.8013	72.4728	85.9781	74.8626	81.9058	66.669
1054.89	69.8835	72.4938	85.9743	74.8804	81.9363	66.6312
1056.82	69.9606	72.4936	85.9651	74.8851	81.9745	66.5478
1058.75	69.9953	72.4801	85.919	74.8453	81.9614	66.4373
1060.67	70.0097	72.5121	85.8699	74.8308	81.9072	66.349
1062.6	70.0281	72.5726	85.8323	74.8286	81.8906	66.2852
1064.53	70.0294	72.598	85.8126	74.8009	81.8236	66.2263
1066.46	70.0102	72.575	85.8133	74.752	81.6734	66.1565
1068.39	69.9537	72.499	85.7604	74.663	81.4992	66.0059
1070.32	69.8354	72.4009	85.6868	74.5337	81.2979	65.7321
1072.24	69.7057	72.301	85.6344	74.3857	81.0525	65.3929
1074.17	69.617	72.2157	85.612	74.255	80.7591	65.0189
1076.1	69.5469	72.1325	85.5782	74.1363	80.4323	64.5567
1078.03	69.5206	72.0285	85.544	74.0114	80.0367	63.9723
1079.96	69.5649	71.9688	85.5326	73.9101	79.6324	63.2815
1081.89	69.6337	71.9109	85.4688	73.786	79.2063	62.4827
1083.82	69.6833	71.8201	85.3124	73.6031	78.6875	61.6186
1085.74	69.7383	71.7734	85.1493	73.4325	78.1832	60.8011
1087.67	69.7778	71.7512	85.026	73.317	77.7639	60.107
1089.6	69.7731	71.7075	84.884	73.1742	77.3798	59.5126
1091.53	69.7003	71.6378	84.7026	72.9927	77.0151	59.0347
1093.46	69.6283	71.5807	84.5655	72.8664	76.7481	58.7064
1095.39	69.5796	71.5585	84.4494	72.7801	76.6085	58.4945
1097.32	69.5634	71.5785	84.3993	72.7338	76.5614	58.335
1099.24	69.6086	71.6171	84.4478	72.714	76.5007	58.1773
1101.17	69.6491	71.6034	84.428	72.6298	76.2568	57.8601
1103.1	69.6723	71.5111	84.3145	72.466	75.8239	57.2793
1105.03	69.6825	71.3529	84.1739	72.2301	75.2334	56.4665
1106.96	69.6741	71.2123	83.9877	71.9159	74.4913	55.4568
1108.89	69.6758	71.08	83.7611	71.5198	73.6395	54.2852
1110.82	69.6339	70.9218	83.5049	71.0825	72.7274	53.1006
1112.74	69.5624	70.7991	83.278	70.7061	71.9764	52.1009
1114.67	69.4713	70.7054	83.0932	70.4341	71.4555	51.414
1116.6	69.3765	70.6366	82.9512	70.2695	71.1708	51.1334
1118.53	69.2903	70.6389	82.8691	70.255	71.2359	51.3426
1120.46	69.2305	70.7285	82.8974	70.432	71.6774	52.034
1122.39	69.2	70.8646	83.0332	70.725	72.3913	53.103
1124.32	69.2211	71.0159	83.2512	71.0668	73.2487	54.3346
1126.24	69.2806	71.1607	83.4896	71.4292	74.0869	55.5111
1128.17	69.3113	71.2469	83.6212	71.7188	74.743	56.4192
1130.1	69.3164	71.267	83.7064	71.8718	75.1466	56.9224
1132.03	69.2714	71.2088	83.7264	71.8513	75.2033	56.9237
1133.96	69.1614	71.0642	83.6068	71.6381	74.8203	56.3853
1135.89	68.9954	70.8587	83.352	71.2399	74.01	55.3021
1137.81	68.7834	70.5814	82.9692	70.7066	72.8748	53.7832
1139.74	68.554	70.2243	82.4554	70.0455	71.5114	51.9551
1141.67	68.3136	69.8137	81.8402	69.2996	69.9751	49.9266
1143.6	68.0136	69.3231	81.0929	68.4457	68.2419	47.7801
1145.53	67.6727	68.7892	80.2572	67.5059	66.4203	45.6032
1147.46	67.3384	68.2157	79.3836	66.5025	64.5751	43.4403
1149.38	67.0105	67.6243	78.4872	65.4477	62.6845	41.3167
1151.31	66.6707	67.0231	77.5242	64.3366	60.7236	39.1734
1153.24	66.35	66.4169	76.5199	63.2038	58.7192	37.0161
1155.17	66.0249	65.7853	75.4814	62	56.637	34.8516
1157.1	65.5961	65.0714	74.3468	60.6488	54.4013	32.6653
1159.03	65.067	64.2732	73.1163	59.1863	52.0716	30.4978
1160.96	64.5514	63.4753	71.953	57.775	49.8326	28.4916
1162.88	64.1048	62.7968	70.942	56.5597	47.858	26.75
1164.81	63.793	62.2746	70.1673	55.6497	46.3166	25.4119
1166.74	63.5949	61.9314	69.7007	55.0864	45.3327	24.5715
1168.67	63.5025	61.8122	69.5326	54.9162	44.9918	24.2846
1170.6	63.556	61.9304	69.666	55.1345	45.3062	24.6158
1172.53	63.8031	62.3106	70.203	55.7828	46.3465	25.5865
1174.46	64.2263	62.9115	71.0853	56.8085	48.0115	27.0825
1176.38	64.7261	63.6561	72.1454	58.057	50.0328	28.9217
1178.31	65.2303	64.4289	73.2448	59.3554	52.1063	30.8109
1180.24	65.6887	65.0702	74.198	60.5056	53.902	32.4652
1182.17	66.0157	65.5159	74.8783	61.3042	55.1708	33.6811
1184.1	66.1253	65.7062	75.1884	61.6527	55.7873	34.3425
1186.03	66.0914	65.6727	75.1759	61.6238	55.7893	34.4567
1187.95	65.9858	65.5023	74.9659	61.3465	55.3271	34.1207
1189.88	65.7952	65.2141	74.5733	60.8796	54.5425	33.4514
1191.81	65.5578	64.8806	74.1366	60.356	53.6763	32.6639
1193.74	65.2873	64.5967	73.7318	59.8978	52.9431	31.9427
1195.67	65.0679	64.42	73.411	59.6099	52.5288	31.501
1197.6	64.9386	64.3897	73.2866	59.5805	52.5406	31.4953
1199.53	64.8962	64.5246	73.4302	59.8474	53.0422	31.9673
1201.45	64.9639	64.8104	73.7997	60.3572	53.9939	32.8863
1203.38	65.1273	65.2057	74.3092	61.047	55.2536	34.1379
1205.31	65.3191	65.6133	74.8722	61.831	56.6269	35.5343
1207.24	65.4797	65.9492	75.4068	62.5903	57.9549	36.9248
1209.17	65.6279	66.2711	75.9377	63.2572	59.1828	38.2235
1211.1	65.8084	66.5962	76.4601	63.8651	60.2769	39.4179
1213.03	66.0112	66.9035	76.9398	64.4326	61.2218	40.5044
1214.95	66.1755	67.1592	77.351	64.905	62.0341	41.4706
1216.88	66.2757	67.3133	77.6508	65.2305	62.7171	42.3067
1218.81	66.3516	67.4333	77.8956	65.4882	63.3301	43.0302
1220.74	66.4117	67.5435	78.0717	65.7175	63.8603	43.6312
1222.67	66.477	67.6189	78.1873	65.9104	64.2921	44.1247
1224.6	66.5303	67.6634	78.2528	66.0299	64.5783	44.4729
1226.53	66.5628	67.6746	78.2704	66.0633	64.7063	44.6603
1228.45	66.6043	67.6598	78.2435	66.0288	64.7048	44.7009
1230.38	66.6319	67.6131	78.1777	65.9411	64.5762	44.5936
1232.31	66.6161	67.4982	78.0614	65.7739	64.3146	44.3451
1234.24	66.5738	67.342	77.9259	65.5454	63.9713	43.9863
1236.17	66.5488	67.1981	77.7994	65.2938	63.5763	43.5443
1238.1	66.5587	67.1019	77.7128	65.0836	63.1828	43.1203
1240.03	66.5624	67.0176	77.6393	64.9071	62.8379	42.7807
1241.95	66.5334	66.9419	77.5844	64.7446	62.604	42.5565
1243.88	66.5035	66.9072	77.5589	64.6377	62.5204	42.4768
1245.81	66.5172	66.944	77.5831	64.6443	62.6191	42.5709
1247.74	66.5654	67.0118	77.6764	64.7606	62.8971	42.8604
1249.67	66.6447	67.1055	77.8384	64.9647	63.35	43.3484
1251.6	66.7615	67.2795	78.0622	65.2416	63.9512	44.0126
1253.52	66.8867	67.5028	78.3317	65.6116	64.6792	44.821
1255.45	67.0064	67.7234	78.6372	66.0312	65.4605	45.7188
1257.38	67.1056	67.9291	78.9754	66.4626	66.2636	46.6837
1259.31	67.1926	68.1163	79.3189	66.8954	67.1023	47.6836
1261.24	67.2404	68.277	79.6257	67.3252	67.9292	48.6686
1263.17	67.2491	68.3986	79.8774	67.7185	68.6777	49.5828
1265.1	67.2487	68.5015	80.109	68.0554	69.3464	50.4176
1267.02	67.2515	68.5976	80.3171	68.3305	69.9238	51.1567
1268.95	67.234	68.6793	80.506	68.5524	70.4136	51.7852
1270.88	67.2066	68.7399	80.6587	68.7406	70.8119	52.3118
1272.81	67.2147	68.7799	80.7894	68.9078	71.154	52.7895
1274.74	67.2549	68.8131	80.9276	69.058	71.4995	53.2809
1276.67	67.301	68.8721	81.0717	69.2031	71.8645	53.8046
1278.59	67.337	68.9428	81.1838	69.3298	72.2155	54.3306
1280.52	67.3666	68.9932	81.2625	69.4754	72.5615	54.8758
1282.45	67.4015	69.024	81.3661	69.6516	72.9095	55.463
1284.38	67.4113	69.0512	81.4896	69.8284	73.2629	56.0568
1286.31	67.3702	69.0437	81.5522	69.9792	73.6066	56.5963
1288.24	67.2601	68.9832	81.534	70.0893	73.8828	57.062
1290.16	67.1089	68.8831	81.4401	70.1098	74.0467	57.4106
1292.09	66.9628	68.7795	81.3159	70.0745	74.142	57.631
1294.02	66.8175	68.6667	81.1736	70.0048	74.1635	57.7495
1295.95	66.6427	68.5217	81.0172	69.8975	74.1269	57.7914
1297.88	66.4902	68.394	80.8544	69.7875	74.0819	57.7892
1299.81	66.4094	68.319	80.7429	69.7179	74.0916	57.8158
1301.74	66.3412	68.2626	80.648	69.6612	74.1368	57.8655
1303.66	66.278	68.2297	80.5845	69.6372	74.1804	57.9332
1305.59	66.2615	68.2129	80.5636	69.6438	74.219	58.0112
1307.52	66.2889	68.225	80.5987	69.701	74.3035	58.1193
1309.45	66.3583	68.2741	80.7063	69.8195	74.4232	58.2551
1311.38	66.4423	68.3436	80.8641	69.9547	74.5224	58.368
1313.31	66.5273	68.4232	81.0209	70.0896	74.6103	58.4524
1315.24	66.6246	68.5321	81.1843	70.2278	74.7406	58.5619
1317.16	66.7323	68.6719	81.3524	70.3563	74.9117	58.7067
1319.09	66.8496	68.82	81.5399	70.5026	75.1555	58.9275
1321.02	66.9491	68.9514	81.7107	70.6391	75.4402	59.2423
1322.95	67.0205	69.089	81.8624	70.7697	75.7474	59.6365
1324.88	67.0641	69.2309	81.9688	70.8954	76.0836	60.0818
1326.81	67.0345	69.3075	82.0177	70.9998	76.4412	60.5796
1328.73	66.8568	69.2249	81.9287	71.0151	76.7025	61.0237
1330.66	66.6089	69.0521	81.7587	70.9608	76.8416	61.3792
1332.59	66.3442	68.8136	81.5212	70.8398	76.8423	61.6198
1334.52	66.0525	68.5274	81.2211	70.6451	76.6997	61.7077
1336.45	65.7548	68.2218	80.8741	70.4039	76.4129	61.5977
1338.38	65.4553	67.8956	80.4897	70.108	75.9821	61.2565
1340.31	65.1459	67.5615	80.0676	69.7403	75.4295	60.7073
1342.23	64.8545	67.2359	79.624	69.3451	74.8142	60.0182
1344.16	64.609	66.9422	79.1896	68.95	74.1409	59.2337
1346.09	64.4534	66.7051	78.8221	68.5881	73.4564	58.4008
1348.02	64.3608	66.5455	78.4968	68.2613	72.7652	57.5308
1349.95	64.329	66.4657	78.2648	67.9882	72.1135	56.6697
1351.88	64.0892	66.2191	77.8645	67.5821	71.4131	55.8541
1353.81	63.5099	65.6775	77.1576	66.9603	70.6345	55.1325
1355.73	62.6786	64.8938	76.2083	66.185	69.7916	54.4937
1357.66	61.7988	64.0599	75.2004	65.407	69.0208	54.0356
1359.59	60.9605	63.2725	74.245	64.7102	68.3978	53.8043
1361.52	60.1721	62.5597	73.4086	64.1509	68.0489	53.8683
1363.45	59.1055	61.5657	72.279	63.4079	67.6964	54.1049
1365.38	57.6123	60.1266	70.6322	62.2645	67.0598	54.3134
1367.31	55.7925	58.3376	68.5702	60.7738	66.1206	54.4384
1369.23	54.0615	56.6014	66.5668	59.3325	65.2073	54.6182
1371.16	52.7006	55.2096	64.9536	58.2079	64.5786	54.9922
1373.09	51.8094	54.2845	63.8897	57.5087	64.3299	55.6366
1375.02	51.4691	53.9494	63.5487	57.3541	64.577	56.5866
1376.95	51.8078	54.3015	64.0893	57.8608	65.4603	57.8358
1378.88	52.6417	55.1893	65.2856	58.8692	66.8109	59.288
1380.81	54.0231	56.6356	67.1346	60.3716	68.5894	60.8733
1382.73	55.9892	58.6557	69.6385	62.4026	70.8237	62.5799
1384.66	58.3876	61.1514	72.6841	64.8718	73.4309	64.3394
1386.59	61.0093	63.8846	76.0472	67.5729	76.2288	66.0475
1388.52	63.4897	66.451	79.2248	70.1208	78.9004	67.5759
1390.45	65.3757	68.4003	81.6215	72.0165	80.8972	68.6723
1392.38	66.6247	69.6928	83.1676	73.2218	82.1104	69.2226
1394.3	67.3631	70.4304	84.0112	73.8757	82.7094	69.333
1396.23	67.8115	70.866	84.4692	74.2198	82.958	69.2258
1398.16	68.0065	71.0379	84.6289	74.3028	82.958	69.0513
1400.09	67.9389	70.9413	84.4971	74.1257	82.7269	68.8361
1402.02	67.7658	70.7249	84.2556	73.8432	82.3977	68.5716
1403.95	67.6514	70.5418	84.0587	73.5758	82.0508	68.2066
1405.88	67.6004	70.4001	83.8957	73.307	81.5832	67.6647
1407.8	67.4878	70.1682	83.5949	72.9443	80.9027	66.879
1409.73	67.3012	69.8894	83.1952	72.5138	80.1333	65.9574
1411.66	67.0483	69.589	82.8109	72.0793	79.3674	64.9749
1413.59	66.7225	69.2027	82.3441	71.6051	78.5776	63.9983
1415.52	66.3828	68.8171	81.8296	71.1098	77.8249	63.1339
1417.45	66.0661	68.4862	81.3512	70.6599	77.1595	62.3863
1419.38	65.6434	68.0344	80.7084	70.0945	76.3355	61.4645
1421.3	64.9764	67.288	79.6567	69.1699	74.9978	60.0496
1423.23	64.1214	66.2989	78.2528	67.8217	72.947	57.9442
1425.16	63.0116	64.9772	76.4641	66.0495	70.2731	55.2541
1427.09	61.622	63.3601	74.329	63.9856	67.2741	52.2576
1429.02	60.0734	61.5959	72.0117	61.8088	64.2026	49.2073
1430.95	58.4273	59.7545	69.6214	59.6341	61.2659	46.3691
1432.87	56.674	57.8355	67.1899	57.5059	58.5583	43.9108
1434.8	54.7978	55.854	64.7359	55.4676	56.1923	42.0126
1436.73	52.8953	53.9156	62.3702	53.6293	54.3611	40.9133
1438.66	51.0371	52.0881	60.2167	52.093	53.2072	40.7131
1440.59	49.1862	50.3274	58.2015	50.7802	52.6253	41.3341
1442.52	47.4572	48.7383	56.4355	49.7076	52.5274	42.6177
1444.44	45.7328	47.1431	54.6925	48.6382	52.5327	44.0843
1446.37	43.8599	45.3653	52.6972	47.3293	52.1647	45.1311
1448.3	41.9389	43.4741	50.4984	45.7626	51.2004	45.455
1450.23	40.1793	41.6754	48.3542	44.088	49.7471	45.0763
1452.16	38.5403	39.9478	46.2768	42.3844	48.0382	44.2314
1454.09	37.0394	38.3562	44.3402	40.7609	46.2757	43.0625
1456.02	35.7467	36.9661	42.6195	39.2617	44.5088	41.629
1457.94	34.7921	35.9207	41.295	38.0421	42.9535	40.1957
1459.87	34.2716	35.3163	40.5121	37.2461	41.7462	38.9412
1461.8	34.7957	35.8165	41.092	37.6857	41.9918	38.8599
1463.73	36.3161	37.383	42.999	39.3122	43.7156	40.0535
1465.66	38.7692	39.9662	46.2065	42.0225	46.8222	42.4579
1467.59	41.9341	43.3069	50.3927	45.5377	50.9513	45.8079
1469.52	45.5812	47.1485	55.2076	49.5948	55.7576	49.816
1471.44	49.3673	51.1354	60.2332	53.8506	60.8715	54.1352
1473.37	53.1101	55.1143	65.256	58.148	66.077	58.5166
1475.3	56.7351	58.9738	70.1372	62.3011	71.0878	62.7348
1477.23	60.0204	62.483	74.6245	66.1174	75.6606	66.5859
1479.16	62.6008	65.2371	78.1653	69.1678	79.3569	69.7002
1481.09	64.3404	67.1055	80.5677	71.2456	81.8735	71.7644
1483.02	65.3466	68.1766	81.9753	72.4163	83.2131	72.7934
1484.94	65.8268	68.6687	82.6606	72.9238	83.7092	73.0982
1486.87	65.95	68.7761	82.8307	73.041	83.7282	73.0048
1488.8	66.2057	69.038	83.1563	73.3813	84.0875	73.2282
1490.73	66.4091	69.2607	83.3927	73.6416	84.3774	73.4457
1492.66	66.7007	69.5798	83.7218	73.8447	84.6426	73.6713
1494.59	67.0329	69.953	84.2073	74.147	84.9494	73.871
1496.52	67.1667	70.1227	84.4267	74.3864	85.2589	74.0692
1498.44	67.2383	70.2129	84.5157	74.5575	85.5392	74.2192
1500.37	67.3301	70.3281	84.6414	74.7343	85.8064	74.3362
1502.3	67.4665	70.4743	84.8479	74.944	86.0237	74.4439
1504.23	67.5798	70.6274	85.0624	75.194	86.218	74.5793
1506.16	67.6329	70.7141	85.1464	75.3682	86.3587	74.6576
1508.09	67.8592	70.9673	85.4348	75.6171	86.5688	74.7406
1510.01	68.1435	71.2434	85.8224	75.9196	86.8826	74.8481
1511.94	68.4427	71.5178	86.2071	76.1924	87.2251	74.9815
1513.87	68.7532	71.8123	86.5603	76.4846	87.5617	75.1357
1515.8	69.0581	72.1578	86.9148	76.8198	87.8803	75.3075
1517.73	69.3658	72.5258	87.2688	77.1254	88.1225	75.4371
1519.66	69.8012	72.9991	87.8083	77.4582	88.355	75.5394
1521.59	70.0965	73.3221	88.3108	77.803	88.5946	75.6002
1523.51	70.0925	73.3484	88.3621	77.9073	88.728	75.6189
1525.44	70.101	73.4018	88.3555	77.9001	88.7247	75.5767
1527.37	70.2681	73.585	88.5484	77.971	88.7685	75.474
1529.3	70.3891	73.695	88.6754	78.0043	88.7205	75.3905
1531.23	70.3958	73.7498	88.7152	77.9464	88.6664	75.3999
1533.16	70.3471	73.7623	88.7298	77.866	88.7443	75.4793
1535.09	70.3609	73.8186	88.8035	77.831	88.8824	75.5873
1537.01	70.3481	73.8308	88.7973	77.7793	88.9957	75.6722
1538.94	70.3302	73.8215	88.7289	77.6877	89.0192	75.7077
1540.87	70.3516	73.8645	88.7027	77.6779	89.0511	75.7604
1542.8	70.3554	73.9598	88.6964	77.7222	89.1042	75.8605
1544.73	70.4414	74.0925	88.8538	77.8046	89.0587	75.92
1546.66	70.7856	74.3939	89.2605	78.2285	89.226	76.0709
1548.58	70.867	74.4197	89.3011	78.4893	89.3709	76.1792
1550.51	70.8771	74.4096	89.233	78.681	89.4856	76.2349
1552.44	71.0008	74.4936	89.2644	78.9125	89.5996	76.2509
1554.37	71.2184	74.5996	89.3748	79.1556	89.7392	76.1834
1556.3	71.3084	74.5921	89.3913	79.2648	89.7644	76.1282
1558.23	71.2467	74.5476	89.3888	79.2468	89.8172	76.1629
1560.15	71.1247	74.4619	89.3	79.1226	89.8557	76.1904
1562.08	71.0816	74.4382	89.2167	78.9607	89.7875	76.1356
1564.01	71.038	74.489	89.23	78.814	89.6662	76.1082
1565.94	70.8276	74.3656	89.0717	78.5146	89.4372	76.0209
1567.87	70.6365	74.2441	88.9689	78.2171	89.1984	75.9048
1569.8	70.4955	74.207	88.984	77.9905	88.995	75.8188
1571.73	70.4412	74.2042	89.0796	77.8768	88.8042	75.7316
1573.65	70.4627	74.1817	89.1123	77.9378	88.8234	75.7224
1575.58	70.2785	73.9279	88.8189	77.766	88.7286	75.6335
1577.51	70.2087	73.7591	88.6209	77.654	88.6125	75.535
1579.44	70.2257	73.6309	88.4574	77.5864	88.4893	75.4395
1581.37	70.2876	73.5589	88.3538	77.546	88.3701	75.3316
1583.3	70.3868	73.5655	88.3525	77.5504	88.2874	75.2296
1585.23	70.425	73.5588	88.3084	77.5304	88.2264	75.1657
1587.15	70.5088	73.5809	88.2601	77.496	88.205	75.1295
1589.08	70.6305	73.6615	88.2841	77.513	88.2326	75.1411
1591.01	70.6149	73.6654	88.2691	77.5222	88.2073	75.2227
1592.94	70.4255	73.4904	88.0462	77.3832	88.0825	75.2415
1594.87	70.2404	73.3352	87.8567	77.233	87.9587	75.2146
1596.8	70.0331	73.1824	87.6587	77.0792	87.8334	75.1653
1598.72	69.7968	72.9826	87.4069	76.9025	87.7044	75.0937
1600.65	69.5864	72.7608	87.1672	76.7174	87.6053	75.0244
1602.58	69.4851	72.6365	87.0456	76.6031	87.5294	74.976
1604.51	69.4605	72.6313	87.0601	76.6007	87.4696	74.9556
1606.44	69.4564	72.671	87.1249	76.6601	87.4584	74.936
1608.37	69.5208	72.7911	87.3048	76.7839	87.5036	74.8981
1610.3	69.668	72.9886	87.579	76.9944	87.5872	74.856
1612.22	69.8471	73.2508	87.8719	77.2441	87.7257	74.8709
1614.15	70.1003	73.5654	88.2371	77.5024	87.922	74.9179
1616.08	70.3618	73.8851	88.5907	77.7769	88.1114	74.9548
1618.01	70.5446	74.1367	88.8184	78.0055	88.2514	74.9733
1619.94	70.6469	74.3364	88.9172	78.1434	88.3677	74.9426
1621.87	70.8102	74.5757	89.0496	78.2681	88.5204	74.8844
1623.8	70.9743	74.7149	89.3061	78.4476	88.686	74.8776
1625.72	70.9965	74.6829	89.442	78.533	88.7992	74.8473
1627.65	70.9976	74.6095	89.4905	78.5858	88.8875	74.8094
1629.58	71.0204	74.5515	89.5069	78.6341	88.9112	74.757
1631.51	71.0128	74.4964	89.5295	78.6478	88.8474	74.6836
1633.44	71.0565	74.4754	89.5491	78.6601	88.8228	74.6384
1635.37	71.0483	74.3929	89.4995	78.6421	88.8221	74.5396
1637.3	70.9583	74.2167	89.3352	78.5552	88.7369	74.3715
1639.22	70.9212	74.0911	89.2134	78.4523	88.6208	74.1956
1641.15	71.0211	74.2288	89.3304	78.4782	88.6007	74.0868
1643.08	71.0125	74.2797	89.2742	78.4486	88.5028	73.9534
1645.01	70.951	74.2912	89.1106	78.3561	88.3659	73.7936
1646.94	70.9269	74.3475	88.9803	78.2504	88.2041	73.5806
1648.87	70.9995	74.4779	89.0689	78.2182	88.0612	73.3667
1650.8	71.0027	74.4762	89.275	78.2313	87.9795	73.2362
1652.72	70.8777	74.3424	89.2425	78.1404	87.8887	73.103
1654.65	70.858	74.3113	89.2012	78.0869	87.81	73.0166
1656.58	70.9392	74.3973	89.2462	78.1319	87.765	72.9978
1658.51	71.0306	74.497	89.3851	78.234	87.84	73.0605
1660.44	71.1458	74.5943	89.4537	78.3662	87.9836	73.1373
1662.37	71.1668	74.5773	89.3933	78.4424	88.0953	73.1302
1664.29	71.1219	74.4743	89.2817	78.399	88.0682	73.0842
1666.22	71.1861	74.5128	89.321	78.4111	87.9985	73.0639
1668.15	71.2439	74.6651	89.362	78.4695	87.9093	73.0589
1670.08	71.2137	74.6656	89.2561	78.4642	87.6852	72.9411
1672.01	71.2542	74.6639	89.3223	78.5168	87.6491	72.894
1673.94	71.2399	74.5867	89.3378	78.4545	87.5648	72.7539
1675.87	71.2253	74.5001	89.4363	78.3907	87.4658	72.569
1677.79	71.1462	74.3585	89.4596	78.2952	87.3821	72.3451
1679.72	71.0721	74.196	89.3406	78.1377	87.2413	72.0421
1681.65	71.1282	74.1721	89.3346	78.0386	87.064	71.6969
1683.58	71.2197	74.2809	89.4435	78.0551	86.9504	71.3646
1685.51	71.2144	74.3163	89.4367	78.0185	86.8153	70.9369
1687.44	71.1957	74.2559	89.3104	77.8955	86.521	70.4017
1689.37	71.0558	74.0619	88.9762	77.6061	86.0242	69.634
1691.29	70.8786	73.8436	88.622	77.238	85.3875	68.7635
1693.22	70.7763	73.6833	88.3595	76.9328	84.6484	67.8485
1695.15	70.6241	73.487	87.9903	76.5851	83.7753	66.7872
1697.08	70.5001	73.321	87.6882	76.2712	82.8918	65.6353
1699.01	70.3775	73.0889	87.3825	75.9162	82.0669	64.4762
1700.94	70.239	72.8481	86.9684	75.4267	81.0511	63.1378
1702.86	70.1903	72.7119	86.6885	74.9913	80.0851	61.8059
1704.79	70.1006	72.621	86.469	74.621	79.2635	60.5326
1706.72	69.9428	72.5013	86.23	74.2579	78.4066	59.1557
1708.65	69.8131	72.4424	86.0775	73.9688	77.5208	57.7287
1710.58	69.6783	72.4571	85.9905	73.7845	76.7221	56.3576
1712.51	69.4633	72.3525	85.8046	73.5377	75.8781	54.8821
1714.43	69.24	72.1051	85.5485	73.2366	74.9812	53.325
1716.36	68.9775	71.7892	85.1728	72.8819	74.0042	51.6059
1718.29	68.8146	71.5573	84.8942	72.572	72.9781	49.7841
1720.22	68.7398	71.4578	84.7723	72.3626	72.0658	47.9374
1722.15	68.621	71.3774	84.6607	72.2064	71.0731	45.7819
1724.08	68.4021	71.1145	84.2225	71.6751	69.2676	42.826
1726.01	68.2643	70.8618	83.7392	70.9622	66.8876	39.2969
1727.93	68.1002	70.4814	82.9689	69.7767	63.6735	35.2223
1729.86	67.7351	69.7465	81.6004	67.8175	59.5134	30.7895
1731.79	66.9907	68.4657	79.4629	65.0053	54.459	26.1657
1733.72	65.7989	66.4947	76.3818	61.2871	48.6003	21.4735
1735.65	64.283	63.9919	72.5325	56.8733	42.34	17.0385
1737.58	62.6353	61.2776	68.3586	52.2513	36.3572	13.3786
1739.51	61.0571	58.6698	64.3948	48.0589	31.4438	10.9664
1741.43	59.8315	56.592	61.2693	44.9826	28.4422	10.3936
1743.36	59.086	55.2944	59.3432	43.2647	27.5731	11.6769
1745.29	58.8708	54.9246	58.8012	43.1234	29.1018	14.7876
1747.22	59.2676	55.6206	59.8966	44.7567	33.1064	19.6514
1749.15	60.1602	57.1159	62.3671	47.8921	38.8316	25.5614
1751.08	61.4185	59.1654	65.6818	51.8994	45.3986	31.8623
1753.01	63.1113	61.8638	69.9081	56.7477	52.7152	38.4656
1754.93	64.9103	64.7291	74.2396	61.6403	59.812	44.7901
1756.86	66.5785	67.3897	78.1243	65.9983	66.0974	50.5204
1758.79	68.0086	69.5879	81.4082	69.5436	71.2999	55.3511
1760.72	68.9907	71.0443	83.784	72.0222	75.2852	59.1548
1762.65	69.4929	71.8655	85.223	73.4989	77.9811	61.9129
1764.58	69.7332	72.2946	86.0459	74.325	79.7943	63.93
1766.51	69.9259	72.5752	86.5959	74.9365	81.2077	65.5336
1768.43	70.1272	72.8741	87.0978	75.5049	82.4144	66.9325
1770.36	70.255	73.0972	87.4635	75.8478	83.2507	67.9831
1772.29	70.3024	73.2682	87.7264	76.0986	83.9374	68.8715
1774.22	70.3051	73.3708	87.8909	76.3245	84.4764	69.612
1776.15	70.3363	73.4325	88.0245	76.569	84.9252	70.2533
1778.08	70.3944	73.5472	88.168	76.7998	85.3419	70.8561
1780	70.5022	73.7189	88.3529	77.0575	85.6792	71.3963
1781.93	70.6513	73.8881	88.4972	77.3374	86.0148	71.8623
1783.86	70.8203	74.0622	88.6142	77.5846	86.3342	72.2694
1785.79	71.0355	74.2109	88.8251	77.7937	86.6302	72.6121
1787.72	71.1579	74.2238	88.9995	77.9428	86.8879	72.9555
1789.65	71.1763	74.2335	89.0833	78.1049	87.1123	73.2814
1791.58	71.229	74.2812	89.1445	78.259	87.3874	73.6038
1793.5	71.3796	74.4153	89.2472	78.4465	87.7355	73.9387
1795.43	71.5423	74.6056	89.4294	78.6477	88.058	74.2587
1797.36	71.6087	74.7208	89.564	78.7424	88.2271	74.4805
1799.29	71.5973	74.7969	89.6331	78.7812	88.3211	74.5895
1801.22	71.556	74.8339	89.5924	78.7852	88.4141	74.658
1803.15	71.5837	74.8887	89.6153	78.8346	88.5326	74.7963
1805.07	71.6254	74.9754	89.6816	78.8755	88.6452	74.9145
1807	71.6793	75.0349	89.7194	78.8925	88.7655	75.0106
1808.93	71.7207	75.0578	89.7153	78.8669	88.8781	75.0845
1810.86	71.7804	75.1294	89.8267	78.8695	88.948	75.1831
1812.79	71.8263	75.1317	89.8803	78.8532	88.8986	75.2709
1814.72	71.8139	75.0556	89.7926	78.8048	88.7533	75.3391
1816.65	71.8225	75.0913	89.7424	78.8522	88.6886	75.4591
1818.57	71.7857	75.1564	89.6577	78.9254	88.694	75.5527
1820.5	71.6822	75.1645	89.5817	78.9135	88.6999	75.5491
1822.43	71.5384	75.0884	89.5588	78.8696	88.6401	75.4531
1824.36	71.3887	74.9739	89.5588	78.9274	88.5617	75.3751
1826.29	71.3131	74.8901	89.5611	79.0526	88.6354	75.3718
1828.22	71.314	74.8517	89.5037	79.096	88.8003	75.4121
1830.14	71.4507	74.8595	89.5667	79.1445	89.0499	75.463
1832.07	71.5542	74.8186	89.6697	79.1701	89.3612	75.5609
1834	71.6356	74.8207	89.8087	79.2297	89.6692	75.8066
1835.93	71.7167	74.8708	90.0332	79.3553	89.9289	76.0866
1837.86	71.7798	74.8913	90.2821	79.4781	90.0709	76.2687
1839.79	71.7792	74.8545	90.3195	79.4941	90.0684	76.3294
1841.72	71.7371	74.7973	90.2258	79.4338	89.9326	76.3801
1843.64	71.7744	74.8069	90.247	79.4392	89.8305	76.4647
1845.57	71.7698	74.8267	90.1817	79.4595	89.737	76.4476
1847.5	71.6246	74.8374	90.0238	79.3492	89.5309	76.2896
1849.43	71.4121	74.7363	89.8571	79.2125	89.3379	76.0256
1851.36	71.2911	74.5541	89.6266	79.1446	89.1704	75.8244
1853.29	71.3399	74.5523	89.4762	79.0894	89.1091	75.7203
1855.21	71.4646	74.7632	89.5204	79.053	89.1888	75.6915
1857.14	71.5725	74.8778	89.5276	79.0343	89.2887	75.6468
1859.07	71.5952	74.8643	89.4619	79.0193	89.3481	75.6639
1861	71.6975	74.9601	89.3972	79.1328	89.4567	75.7533
1862.93	71.8285	75.0373	89.3739	79.2272	89.5578	75.7448
1864.86	71.8618	74.9228	89.3166	79.1762	89.4194	75.632
1866.79	71.8346	74.6925	89.2061	79.0479	89.1645	75.5236
1868.71	71.83	74.4906	89.1081	78.9085	88.9448	75.4616
1870.64	71.8674	74.4119	89.1478	78.8634	88.8149	75.4461
1872.57	71.9019	74.4463	89.208	78.9342	88.7954	75.517
1874.5	71.8321	74.5175	89.151	78.8903	88.7258	75.5039
1876.43	71.7721	74.4772	89.0566	78.8318	88.6605	75.395
1878.36	71.8415	74.4642	89.023	78.8433	88.7121	75.392
1880.29	72.0232	74.6541	89.182	78.8512	88.8569	75.4937
1882.21	72.1158	74.8462	89.368	78.8956	89.0593	75.6639
1884.14	72.0867	74.9061	89.3772	78.8157	89.1307	75.6385
1886.07	72.092	74.9575	89.4582	78.7419	89.326	75.57
1888	72.2118	75.0034	89.6169	78.8034	89.6405	75.5775
1889.93	72.2258	74.8966	89.7313	78.7751	89.674	75.5743
1891.86	72.137	74.7168	89.8265	78.694	89.6134	75.5346
1893.79	72.061	74.5674	89.8716	78.7128	89.6235	75.4321
1895.71	72.0285	74.6286	90.0061	78.8676	89.5868	75.4056
1897.64	71.9434	74.8713	90.2359	79.1086	89.4836	75.5401
1899.57	71.9207	75.1327	90.4168	79.3785	89.5479	75.7424
1901.5	72.0026	75.326	90.4765	79.5594	89.4882	75.8234
1903.43	72.0782	75.5267	90.5336	79.7796	89.2445	75.9414
1905.36	72.1643	75.7127	90.6927	79.9826	89.0305	76.0595
1907.29	72.1775	75.7784	90.5023	79.8751	88.6458	75.9779
1909.21	72.0498	75.8055	90.1255	79.643	88.3324	75.8045
1911.14	71.9289	75.8763	89.9838	79.4638	88.2308	75.5795
1913.07	71.7445	75.6446	89.839	79.313	88.2712	75.4972
1915	71.5241	75.1793	89.4842	79.1326	88.2857	75.4738
1916.93	71.3634	74.9312	89.1403	79.0245	88.401	75.6028
1918.86	71.286	74.9695	89.0468	79.03	88.7705	75.8769
1920.78	71.2546	75.0668	88.9798	79.0228	89.1046	76.1642
1922.71	71.2505	75.0533	89.028	79.0847	89.055	76.6096
1924.64	71.3153	75.0003	89.0551	79.171	88.9943	77.0069
1926.57	71.5796	74.9551	89.0231	79.1809	89.159	77.2033
1928.5	71.962	74.9125	89.061	79.086	89.0575	77.2349
1930.43	72.2803	74.901	89.319	78.9619	88.6679	77.1895
1932.36	72.5786	74.7415	89.5408	78.8277	88.2803	76.9641
1934.28	72.7142	74.4187	89.1862	78.5176	87.8977	76.4302
1936.21	72.7497	74.1012	89.0234	78.1883	87.7184	75.6915
1938.14	72.7756	73.7425	89.1719	77.9951	87.6259	75.0472
1940.07	72.5908	73.0918	89.0457	77.6333	87.7219	74.4523
1942	72.38	72.6454	89.1616	77.3009	87.9653	73.7632
1943.93	72.3745	72.8534	89.6601	77.7192	88.3454	73.6047
1945.86	72.3514	73.1308	89.7852	78.2118	88.4831	73.6166
1947.78	72.4205	73.2089	89.4311	78.37	88.4263	73.4422
1949.71	72.3277	73.3045	88.8203	78.3633	88.114	73.4855
1951.64	72.2188	73.7681	88.2746	78.4133	88.1081	73.4521
1953.57	72.661	74.3433	87.9804	78.5496	88.6449	73.5195
1955.5	72.9682	74.8203	88.179	79.0433	89.2151	74.0885
1957.43	72.8996	75.3436	88.6676	79.6462	89.4819	74.4481
1959.35	73.0078	76.2504	88.8549	80.1555	90.1118	74.7417
1961.28	73.43	77.3497	88.8998	80.6279	91.3191	75.436
1963.21	74.0912	78.1268	89.9216	81.1515	92.0265	76.6369
1965.14	74.9854	78.3226	91.0849	81.4831	91.9198	77.5622
1967.07	75.7568	77.9694	92.1511	81.631	91.9404	78.4661
1969	76.2384	77.7438	93.3906	82.04	91.7798	79.3443
1970.92	76.3216	77.6891	94.2723	82.5401	91.1699	80.1266
1972.85	75.928	77.2397	94.5055	82.3837	90.5327	80.2852
1974.78	75.4497	76.4802	94.1452	81.799	90.1514	79.9851
1976.71	74.5769	75.6819	93.2583	81.0786	89.794	79.5492
1978.64	73.5785	74.8767	92.2296	80.3342	89.2487	78.5719
1980.57	73.0815	73.9354	91.0489	79.4754	88.6167	77.6149
1982.5	72.148	72.8574	90.0028	78.7313	87.921	76.5321
1984.42	71.3101	72.2666	89.4153	78.0613	87.3884	74.8548
1986.35	71.423	72.673	88.95	77.6933	87.4506	73.6346
1988.28	71.9342	73.1019	88.5227	77.4525	87.6651	73.3153
1990.21	72.2009	72.9781	88.7156	77.1526	87.0743	73.2173
1992.14	72.3032	72.5481	88.4779	76.8745	86.3443	72.4798
1994.07	72.2315	72.1992	88.142	76.7319	85.9421	72.1038
1996	72.081	72.2093	88.1197	76.721	85.6599	72.2844
1997.92	71.6756	72.3537	88.3626	76.5264	85.6729	72.8401
1999.85	70.9252	72.4418	88.693	75.9848	86.0823	73.1521
2001.78	70.1725	72.6526	88.5319	75.6207	86.4187	73.9462
2003.71	69.7525	73.1616	87.9139	75.4332	86.2139	75.1138
2005.64	69.8137	73.5847	87.1437	75.0888	85.0953	75.6558
2007.57	70.014	73.7719	86.4746	75.0978	83.7769	75.9181
2009.49	69.9609	73.9858	86.4861	75.579	83.1627	75.6933
2011.42	70.7254	74.8381	88.0781	76.3596	83.5639	75.6786
2013.35	72.5817	76.3469	89.9314	77.3311	84.6063	76.4869
2015.28	73.7078	77.1942	90.2044	77.7745	85.2434	76.7228
2017.21	73.925	77.1956	89.924	78.0793	85.6183	76.0889
2019.14	74.0842	76.6518	89.6929	78.2928	86.1089	75.4233
2021.07	74.3394	76.1818	89.822	77.8365	87.0025	75.3266
2022.99	74.8008	76.2088	90.8654	77.318	88.7714	75.9667
2024.92	75.0363	76.7854	92.1806	77.2586	90.2968	76.9625
2026.85	74.7959	77.5153	93.3354	77.4288	90.8948	77.7069
2028.78	74.495	77.9937	94.013	77.5233	90.8624	78.5768
2030.71	74.4016	78.3711	93.791	77.5608	90.1444	78.8887
2032.64	74.0266	78.2136	92.8933	77.8995	88.7935	78.241
2034.57	73.2313	77.6698	92.1356	78.6788	87.7048	77.4571
2036.49	72.7083	77.3792	92.0615	79.2459	87.4531	76.7116
2038.42	73.0479	77.2143	92.4851	79.4901	87.8692	76.4162
2040.35	73.5816	76.9586	91.9297	79.7176	88.2699	76.288
2042.28	73.1548	76.13	89.6958	79.3601	87.5271	74.9941
2044.21	72.5507	74.9626	87.6717	78.6278	86.5196	73.5597
2046.14	72.3843	74.0369	86.6739	77.658	86.2459	73.0532
2048.07	72.2896	73.7527	86.3661	76.7442	86.7974	73.0805
2049.99	72.3149	74.0398	86.8488	76.3394	87.5862	73.2062
2051.92	72.389	74.9265	87.3914	76.5629	87.8082	73.5183
2053.85	72.4686	75.878	88.0898	76.8151	87.7728	73.9102
2055.78	72.3632	76.2215	88.5513	76.5618	87.6964	74.0651
2057.71	71.919	76.2728	88.2714	76.4087	87.2886	73.9962
2059.64	71.5681	76.2373	87.9462	76.8064	87.0369	74.2503
2061.57	71.5521	75.94	88.1811	77.3252	87.1227	74.7947
2063.49	71.6799	75.7201	88.8373	77.8709	87.5071	75.3105
2065.42	71.784	75.5922	89.3252	78.4334	88.0666	75.6959
2067.35	71.8555	75.6484	89.4605	78.9214	88.4128	75.9233
2069.28	71.8615	75.5412	89.337	79.0415	88.0924	75.7798
2071.21	71.7977	75.2498	89.3271	79.0441	87.4899	75.6003
2073.14	71.732	74.9405	89.4061	79.0688	87.1191	75.4338
2075.06	71.529	74.6548	89.5293	79.1088	86.8302	75.1535
2076.99	71.2965	74.633	89.6536	79.0547	86.6128	74.8174
2078.92	71.1073	74.8213	89.4736	78.8417	86.3274	74.4483
2080.85	70.9446	74.8235	89.2947	78.3618	85.886	74.1591
2082.78	70.6408	74.3937	88.9564	77.8495	85.6172	73.9223
2084.71	70.3409	74.0336	88.5421	77.4833	85.5198	73.8293
2086.64	70.3694	73.9879	88.4555	77.4272	85.5873	74.0128
2088.56	70.5667	73.869	88.4559	77.4689	85.6691	74.1196
2090.49	70.7152	73.7254	88.4153	77.4502	85.7866	74.0038
2092.42	70.938	73.8235	88.432	77.3941	85.9513	73.9236
2094.35	71.2758	74.0126	88.44	77.4062	86.0911	74.0263
2096.28	71.681	74.2094	88.6431	77.6342	86.2772	74.2053
2098.21	72.0645	74.4679	88.9319	77.8668	86.4756	74.3972
2100.14	72.457	74.7546	89.1165	78.0095	86.7596	74.4984
2102.06	72.8337	75.1267	89.3605	78.3817	87.1588	74.6581
2103.99	73.0517	75.447	89.6358	78.834	87.6883	74.9109
2105.92	73.0623	75.403	89.7265	78.9931	88.0215	75.0429
2107.85	73.0669	75.3461	89.7407	79.1008	88.358	75.3232
2109.78	73.016	75.454	89.803	79.4746	88.8119	75.7263
2111.71	72.8743	75.5713	89.9121	79.7774	89.0694	75.9694
2113.63	72.7375	75.5701	89.8327	79.7313	89.2918	75.9839
2115.56	72.4467	75.2845	89.2972	79.3347	89.391	75.7896
2117.49	71.9612	74.7582	88.4233	78.6943	88.9596	75.3831
2119.42	71.5881	74.5781	87.7814	78.288	88.2233	75.0401
2121.35	71.2964	74.4379	87.4068	78.0561	87.4393	74.7529
2123.28	71.1384	74.2891	87.3946	78.0725	86.8925	74.3619
2125.2	71.2455	74.2565	87.3754	78.253	86.8326	74.0167
2127.13	71.3347	74.2267	87.3162	78.2168	86.8077	73.7102
2129.06	71.4574	74.2579	87.6168	78.2382	86.7207	73.6079
2130.99	71.4989	74.1275	87.9479	78.4889	86.871	73.5425
2132.92	71.2503	73.6173	88.0441	78.9285	86.9264	73.5733
2134.85	71.3115	73.2534	88.1176	79.5749	86.9516	73.9476
2136.78	71.6489	73.3639	88.26	79.9785	86.5095	74.1599
2138.7	72.059	73.6013	88.7836	80.0945	86.0204	74.0731
2140.63	72.121	73.7541	89.297	80.123	85.8141	73.9377
2142.56	71.8903	74.3085	89.7793	80.1712	85.2594	73.7653
2144.49	71.9138	75.304	89.7698	79.9455	84.2972	73.243
2146.42	72.2261	76.2114	89.4984	79.4193	83.532	72.6371
2148.35	72.2755	76.1114	89.3693	79.0716	83.1646	72.3618
2150.28	71.8294	75.1924	88.8745	78.9783	82.8609	71.983
2152.2	71.2774	74.6232	88.2842	78.8635	83.3228	71.6637
2154.13	70.7783	74.1322	88.1171	78.4689	84.1621	71.8215
2156.06	70.2455	73.4731	87.8006	78.18	84.6933	72.6222
2157.99	69.7283	72.7168	87.4216	78.2151	85.1655	73.2655
2159.92	69.5966	72.3782	87.7017	78.5418	85.9959	74.2346
2161.85	70.4961	72.7744	88.7769	79.3126	87.2166	75.6674
2163.78	71.61	73.2905	89.942	79.6901	87.8211	76.5943
2165.7	72.3903	73.5475	90.9967	79.8178	87.9781	76.8741
2167.63	72.1693	73.9145	91.0808	79.9972	87.7134	76.8141
2169.56	72.0581	74.8711	91.0178	80.4805	87.236	77.0586
2171.49	72.9368	75.94	91.3888	80.8202	87.1665	77.6833
2173.42	73.6723	76.7095	91.335	80.8793	87.2775	78.2915
2175.35	73.4457	76.2398	90.6751	81.1521	87.3366	78.8455
2177.28	72.4501	74.877	89.0655	81.0873	86.6687	78.5049
2179.2	71.5349	73.8926	87.3344	80.4237	86.2657	77.9182
2181.13	71.065	73.1486	86.1451	79.5176	86.1028	78.0555
2183.06	70.5723	72.3731	85.2888	78.6266	85.39	78.2591
2184.99	70.4621	72.0875	85.3718	78.0961	85.0638	78.0308
2186.92	70.7076	72.4251	86.2557	77.9716	85.4853	77.8347
2188.85	71.2538	72.7432	87.0832	77.9623	85.7199	77.4271
2190.77	71.586	72.75	87.4651	77.3759	85.311	76.3778
2192.7	71.7064	72.8777	87.4858	76.6869	85.0274	75.0628
2194.63	71.441	73.1924	87.0201	76.3837	84.6466	74.2224
2196.56	71.679	73.545	87.5278	76.5726	84.4939	74.3193
2198.49	72.4833	74.3364	89.0297	76.9827	85.1769	75.0866
2200.42	72.6623	75.2923	89.6686	77.324	85.879	75.6285
2202.34	72.3608	75.4834	89.4347	77.6117	86.2167	75.848
2204.27	72.071	75.2738	88.7605	77.8037	86.0845	75.8661
2206.2	72.1687	75.3709	88.6218	77.8511	86.5091	76.4245
2208.13	72.432	75.4543	89.0499	77.8351	87.157	77.0942
2210.06	72.4725	75.3971	89.6422	78.1147	87.7786	77.2621
2211.99	72.5486	75.5462	90.2469	78.8068	88.6202	77.391
2213.92	72.4668	75.743	90.7545	79.5579	89.2815	77.4123
2215.84	72.3774	75.8158	91.0047	80.0553	89.4614	77.2568
2217.77	72.1228	75.7804	90.8279	79.9402	89.3156	76.7966
2219.7	71.9053	75.6535	90.401	79.5823	89.2171	76.284
2221.63	71.68	75.3874	89.9427	79.1941	88.8371	76.1329
2223.56	71.2672	74.9752	89.5978	78.6788	88.4958	76.0445
2225.49	70.7377	74.6313	89.1212	78.1115	88.4737	75.8227
2227.42	70.2245	74.347	88.6658	77.6349	88.2984	75.5708
2229.34	69.8628	74.1211	88.1167	77.34	87.7727	75.1611
2231.27	69.6281	73.8848	87.6969	77.2415	87.1768	74.7708
2233.2	69.7253	73.8233	87.9357	77.27	87.1821	74.7333
2235.13	69.9518	73.8204	88.1894	77.2469	87.3486	74.538
2237.06	70.2476	73.9818	88.544	77.4989	87.7677	74.3659
2238.99	70.6704	74.3254	88.7748	77.9861	88.1124	74.4218
2240.91	71.0231	74.5308	88.7992	78.4349	88.12	74.5164
2242.84	71.2155	74.4981	88.809	78.657	88.0177	74.6673
2244.77	71.1315	74.3836	88.3434	78.4612	87.707	74.6297
2246.7	71.0286	74.3703	88.0224	78.2923	87.6055	74.6188
2248.63	71.0443	74.4682	87.9373	78.1268	87.8137	74.7373
2250.56	70.994	74.4696	87.5511	77.7158	87.9135	74.6788
2252.49	70.8665	74.3659	87.1224	77.274	87.9052	74.5244
2254.41	70.7465	74.1663	86.9638	77.0482	87.82	74.5491
2256.34	70.6288	73.9677	86.7776	77.0158	87.5216	74.4814
2258.27	70.4536	73.9247	86.7565	77.0537	87.1892	74.5069
2260.2	70.4732	74.0635	87.1175	77.2134	87.4191	74.8498
2262.13	70.5845	74.2489	87.5617	77.3471	87.7659	75.1767
2264.06	70.6332	74.3394	87.8708	77.4504	87.7334	75.4006
2265.99	70.7909	74.4804	87.9194	77.6447	87.5275	75.6465
2267.91	71.0429	74.5233	88.0458	77.903	87.4346	75.8472
2269.84	71.189	74.4957	88.3198	78.171	87.6859	76.036
2271.77	71.194	74.5701	88.4604	78.4164	87.9748	76.0891
2273.7	71.1987	74.6668	88.7104	78.5684	88.2034	76.0219
2275.63	71.3219	74.7707	89.0682	78.6189	88.4753	75.9224
2277.56	71.461	74.9776	89.3143	78.6634	88.6929	75.9485
2279.49	71.5391	75.1632	89.4052	78.7468	88.8948	76.0378
2281.41	71.6434	75.2218	89.4363	78.8508	89.0176	76.1273
2283.34	71.7069	75.2485	89.4039	78.9032	89.0745	76.0617
2285.27	71.6176	75.2844	89.3613	78.7868	89.1319	75.93
2287.2	71.5317	75.2526	89.3454	78.6047	89.2602	75.7746
2289.13	71.3729	75.099	89.2394	78.3625	89.1402	75.5286
2291.06	71.0672	74.8043	89.0092	78.0714	88.7875	75.1887
2292.99	70.9038	74.6177	88.9227	77.8733	88.6082	74.9032
2294.91	70.829	74.4748	88.9441	77.7427	88.537	74.7191
2296.84	70.7538	74.2697	88.918	77.7301	88.47	74.6582
2298.77	70.6677	73.9735	88.8161	77.6854	88.217	74.5684
2300.7	70.4594	73.6488	88.6719	77.5364	87.8353	74.4602
2302.63	70.2797	73.4966	88.6671	77.4728	87.5533	74.4582
2304.56	70.2857	73.4865	88.6482	77.4818	87.408	74.5678
2306.48	70.407	73.4329	88.5385	77.4844	87.2481	74.6781
2308.41	70.5207	73.3319	88.5607	77.4704	86.9899	74.7843
2310.34	70.536	73.2481	88.4736	77.3961	86.8177	74.8197
2312.27	70.5568	73.3298	88.2876	77.333	86.7354	74.8848
2314.2	70.5112	73.4628	88.1687	77.3204	86.7275	74.9883
2316.13	70.2577	73.4667	88.0369	77.2297	86.668	74.9569
2318.05	69.9229	73.4087	87.9439	77.0818	86.6574	74.8073
2319.98	69.7512	73.3494	88.0474	76.9921	86.8167	74.8186
2321.91	69.8105	73.2231	88.23	77.0149	87.1255	75.081
2323.84	69.8403	72.9893	88.2369	77.0269	87.3756	75.2815
2325.77	69.6813	72.6593	88.066	76.9417	87.3796	75.3674
2327.7	69.4337	72.4385	87.8473	76.8908	87.312	75.4511
2329.63	69.2708	72.3105	87.6617	76.8843	87.3114	75.5998
2331.55	69.221	72.2193	87.5583	76.8353	87.4289	75.8738
2333.48	69.2121	72.1606	87.4831	76.7527	87.4661	76.1445
2335.41	69.1995	72.1428	87.4228	76.7016	87.3547	76.344
2337.34	69.1951	72.253	87.239	76.6511	87.2403	76.3453
2339.27	69.2478	72.5475	87.1561	76.6131	87.21	76.2244
2341.2	69.3161	72.8967	87.3836	76.7962	87.4005	76.2024
2343.12	69.192	73.0502	87.5297	76.927	87.4247	76.0382
2345.05	69.0741	73.0653	87.5691	76.869	87.3164	75.7458
2346.98	69.2546	73.1795	87.7885	76.9847	87.4544	75.9017
2348.91	69.487	73.3456	88.0836	77.3631	87.7832	76.3738
2350.84	69.5764	73.3532	88.1155	77.8408	87.9702	76.7589
2352.77	69.4916	73.2543	87.8424	78.2865	87.8159	76.8886
2354.7	69.226	73.0724	87.3122	78.5019	87.4314	76.8425
2356.62	68.9556	72.7903	86.795	78.5365	87.1478	76.9662
2358.55	68.7933	72.5511	86.4296	78.4642	87.0197	77.1329
2360.48	68.683	72.3461	86.052	78.1956	86.907	77.0473
2362.41	68.5471	72.1475	85.6435	77.8105	86.7113	76.7682
2364.34	68.5032	72.0412	85.4096	77.4086	86.5173	76.3608
2366.27	68.6356	72.1212	85.5115	77.1427	86.5273	76.043
2368.2	68.8585	72.2909	85.818	77.0291	86.6757	75.8026
2370.12	68.9983	72.3329	86.0675	76.805	86.6384	75.4409
2372.05	69.2598	72.4609	86.434	76.5748	86.6844	75.1848
2373.98	69.7558	72.8527	87.0721	76.634	87.0259	75.2957
2375.91	70.2002	73.2118	87.7409	76.9236	87.4432	75.3985
2377.84	70.5902	73.4494	88.2683	77.3348	87.7644	75.3353
2379.77	70.8033	73.6303	88.6066	77.6518	87.8321	75.0871
2381.7	70.8597	73.7042	88.8613	77.8264	87.7843	74.8931
2383.62	71.0304	73.786	89.1877	78.0253	87.9318	74.9316
2385.55	71.228	73.8419	89.3885	78.1499	88.0918	74.9106
2387.48	71.3129	73.907	89.4441	78.1996	88.2209	74.8836
2389.41	71.2943	74.0497	89.4548	78.2525	88.2574	74.9683
2391.34	71.2443	74.2106	89.4564	78.2696	88.201	75.0552
2393.27	71.213	74.3696	89.4444	78.3077	88.2073	75.1509
2395.2	71.2296	74.5102	89.4604	78.3582	88.3069	75.2507
2397.12	71.2491	74.5957	89.4554	78.421	88.4075	75.3563
2399.05	71.28	74.6344	89.4139	78.4762	88.4899	75.4322
2400.98	71.3388	74.6511	89.3767	78.4868	88.5534	75.4471
2402.91	71.3488	74.6209	89.3976	78.4923	88.6718	75.4095
2404.84	71.3065	74.5386	89.3709	78.5308	88.6658	75.3147
2406.77	71.2338	74.3049	89.2102	78.4846	88.4853	75.1269
2408.7	71.2015	74.0697	89.089	78.3639	88.3161	75.004
2410.62	71.1882	73.8383	88.9929	78.1801	88.1779	74.9875
2412.55	71.1563	73.5354	88.7971	77.9606	88.0496	74.9556
2414.48	71.1736	73.3818	88.7564	77.8748	87.994	75.0293
2416.41	71.1694	73.3844	88.8526	77.7801	87.9569	75.1224
2418.34	71.1418	73.4482	88.9194	77.6769	87.9289	75.1616
2420.26	71.1885	73.5829	89.0168	77.7022	88.0408	75.2824
2422.19	71.3043	73.7968	89.1929	77.8192	88.2922	75.5023
2424.12	71.4017	73.9882	89.2368	77.8703	88.4861	75.6033
2426.05	71.4511	74.08	89.1656	77.8997	88.5388	75.5816
2427.98	71.4157	74.1818	89.0549	77.9279	88.4733	75.44
2429.91	71.3033	74.2849	88.9413	77.9272	88.3577	75.2083
2431.84	71.1588	74.2879	88.7839	77.9043	88.1129	74.9421
2433.76	70.9925	74.2226	88.7131	77.8421	87.9518	74.6981
2435.69	70.8511	74.2632	88.7796	77.7814	87.9169	74.6561
2437.62	70.7094	74.3508	88.8416	77.77	87.8773	74.7309
2439.55	70.5941	74.4267	88.8576	77.8458	87.9082	74.794
2441.48	70.5852	74.5175	89.0073	78.0344	87.9937	74.8604
2443.41	70.5753	74.5522	89.1157	78.1716	88.0455	74.8522
2445.34	70.5862	74.5327	89.132	78.2446	88.0956	74.8215
2447.26	70.6123	74.4959	89.0945	78.2901	88.2107	74.8119
2449.19	70.6471	74.4802	89.0483	78.3204	88.4053	74.8284
2451.12	70.7307	74.4747	89.0199	78.3096	88.5735	74.8638
2453.05	70.8177	74.4333	88.9932	78.2638	88.5979	74.8561
2454.98	70.8381	74.3605	88.8789	78.1291	88.5256	74.7121
2456.91	70.8247	74.1972	88.7522	77.9432	88.4422	74.5884
2458.84	70.84	74.068	88.728	77.7781	88.4005	74.5957
2460.76	70.8398	74.0521	88.7502	77.6548	88.4187	74.6196
2462.69	70.8166	74.0921	88.6628	77.5526	88.3724	74.6789
2464.62	70.7836	74.1366	88.4422	77.4519	88.3102	74.7155
2466.55	70.7732	74.1375	88.2703	77.3607	88.2696	74.6686
2468.48	70.8755	74.137	88.2219	77.3125	88.1949	74.6238
2470.41	70.9077	74.0637	88.1129	77.2439	87.9796	74.5741
2472.34	70.8612	73.9181	88.0459	77.1664	87.6797	74.5355
2474.26	70.8415	73.8101	88.0774	77.1805	87.4831	74.5524
2476.19	70.8814	73.7451	88.2053	77.2362	87.4487	74.6352
2478.12	70.9714	73.7592	88.3985	77.331	87.5162	74.7542
2480.05	71.0099	73.7194	88.5225	77.3783	87.5035	74.7534
2481.98	70.9443	73.562	88.4631	77.3544	87.4049	74.6531
2483.91	70.8343	73.4301	88.383	77.3151	87.3264	74.6081
2485.83	70.7646	73.4422	88.3936	77.3462	87.3982	74.5605
2487.76	70.7489	73.4693	88.371	77.4548	87.5517	74.4688
2489.69	70.8023	73.5095	88.2587	77.5369	87.7158	74.4052
2491.62	70.8394	73.6019	88.1795	77.5675	87.9003	74.3566
2493.55	70.838	73.6785	88.2243	77.5967	87.9707	74.321
2495.48	70.8456	73.7277	88.3168	77.6179	87.9252	74.3761
2497.41	70.7529	73.6351	88.3697	77.5361	87.7207	74.4397
2499.33	70.676	73.4925	88.4209	77.4281	87.4859	74.4725
2501.26	70.7418	73.4411	88.4779	77.4378	87.4214	74.538
2503.19	70.8083	73.3793	88.4809	77.4753	87.4348	74.5652
2505.12	70.833	73.3184	88.4467	77.464	87.3373	74.5702
2507.05	70.7596	73.1979	88.4032	77.3526	87.0963	74.5183
2508.98	70.6645	73.1242	88.3366	77.1848	86.8975	74.4425
2510.91	70.6078	73.2359	88.3142	77.1044	86.9279	74.4262
2512.83	70.5687	73.3182	88.3286	77.0902	87.0651	74.3772
2514.76	70.609	73.338	88.2405	77.0545	87.1587	74.2779
2516.69	70.6579	73.3751	88.0521	76.9558	87.221	74.1496
2518.62	70.6621	73.4204	87.9457	76.8775	87.2745	74.0877
2520.55	70.648	73.3902	87.8462	76.7887	87.2268	74.0004
2522.48	70.5893	73.2807	87.7143	76.6894	87.1111	73.8509
2524.4	70.4593	73.1067	87.5486	76.5991	86.9227	73.6799
2526.33	70.3655	73.0438	87.4964	76.6726	86.8786	73.5546
2528.26	70.327	73.0762	87.5339	76.883	86.9618	73.4868
2530.19	70.2808	73.0819	87.5484	77.0065	87.007	73.4854
2532.12	70.239	73.1212	87.5751	76.9971	86.9024	73.588
2534.05	70.1882	73.1811	87.6269	76.9834	86.8199	73.7274
2535.97	70.1863	73.2473	87.6338	77.0207	86.8454	73.9025
2537.9	70.1694	73.2874	87.6235	77.0694	86.8685	74.0283
2539.83	70.1881	73.3174	87.6942	77.1062	86.8652	74.1397
2541.76	70.2605	73.3793	87.7287	77.1058	86.8031	74.2858
2543.69	70.369	73.4301	87.7476	77.0886	86.7632	74.3749
2545.62	70.5163	73.4515	87.7909	77.0759	86.713	74.39
2547.55	70.6241	73.4504	87.7972	77.0571	86.6661	74.3249
2549.47	70.6754	73.4221	87.808	77.0691	86.587	74.188
2551.4	70.6993	73.414	87.8976	77.1303	86.5035	74.0553
2553.33	70.7177	73.4812	88.0886	77.2453	86.6332	73.9697
2555.26	70.6956	73.56	88.225	77.2631	86.8167	73.8705
2557.19	70.6502	73.5758	88.2105	77.1655	86.8865	73.7762
2559.12	70.5859	73.5547	88.1358	77.0475	86.8399	73.7194
2561.05	70.4726	73.4819	88.0742	76.9785	86.805	73.7105
2562.97	70.3131	73.2973	87.9184	76.9184	86.7075	73.7014
2564.9	70.1778	73.1166	87.7823	76.8259	86.5365	73.5998
2566.83	70.2114	73.1014	87.8459	76.8256	86.5047	73.6404
2568.76	70.279	73.1034	87.8999	76.8195	86.4972	73.7686
2570.69	70.3737	73.0642	87.919	76.7749	86.5156	73.8227
2572.62	70.4759	73.0477	87.9672	76.7419	86.6196	73.8927
2574.55	70.5613	73.081	88.002	76.7536	86.7848	73.9817
2576.47	70.6096	73.0692	87.9261	76.7313	86.805	73.978
2578.4	70.5966	73.0379	87.8139	76.731	86.8025	73.9523
2580.33	70.5429	73.0809	87.7393	76.7616	86.9063	73.9471
2582.26	70.4292	73.128	87.7249	76.7322	86.9085	73.8824
2584.19	70.278	73.0517	87.6362	76.6518	86.7699	73.7077
2586.12	70.1181	72.9367	87.5091	76.5457	86.5704	73.5418
2588.05	69.9029	72.8304	87.4149	76.4979	86.3624	73.4341
2589.97	69.7151	72.692	87.2959	76.4697	86.1705	73.3493
2591.9	69.6094	72.5899	87.2152	76.4345	86.0318	73.2583
2593.83	69.61	72.5851	87.2536	76.4501	86.0329	73.2754
2595.76	69.6271	72.5962	87.2835	76.4464	86.0966	73.3342
2597.69	69.6452	72.5995	87.2623	76.3561	86.1072	73.3548
2599.62	69.6705	72.6073	87.2813	76.2572	86.1275	73.3368
2601.54	69.6451	72.5902	87.237	76.1771	86.1576	73.2288
2603.47	69.6095	72.6007	87.1913	76.1422	86.2311	73.139
2605.4	69.5518	72.6417	87.1877	76.1602	86.3273	73.0965
2607.33	69.4874	72.6941	87.2088	76.1564	86.3687	73.0375
2609.26	69.4631	72.6966	87.2309	76.126	86.3615	72.9386
2611.19	69.4816	72.6539	87.1925	76.0779	86.3434	72.8032
2613.11	69.488	72.5703	87.1248	75.9987	86.298	72.6565
2615.04	69.4245	72.4658	87.0543	75.9203	86.2296	72.5326
2616.97	69.3729	72.3595	86.9841	75.8959	86.1727	72.5227
2618.9	69.3282	72.2679	86.8799	75.8989	86.0715	72.5684
2620.83	69.2696	72.195	86.7572	75.8966	85.9844	72.6039
2622.76	69.2163	72.106	86.6585	75.8751	85.9268	72.6618
2624.69	69.1696	72.0264	86.5426	75.8277	85.7937	72.7065
2626.61	69.1161	71.9532	86.4672	75.765	85.6507	72.6918
2628.54	69.0476	71.9193	86.4669	75.6999	85.5842	72.6521
2630.47	68.9884	71.9224	86.5203	75.6689	85.5724	72.6477
2632.4	68.9167	71.8799	86.514	75.6147	85.5201	72.6345
2634.33	68.9076	71.8435	86.5192	75.5986	85.5058	72.6055
2636.26	68.9724	71.8821	86.5605	75.6502	85.598	72.5955
2638.19	69.0419	71.9365	86.6488	75.692	85.6753	72.5607
2640.11	69.0681	71.9432	86.7414	75.701	85.7183	72.4627
2642.04	69.0545	71.95	86.7558	75.6886	85.6969	72.3525
2643.97	69.0699	71.9733	86.7431	75.7124	85.6318	72.3111
2645.9	69.0746	71.997	86.752	75.7488	85.5776	72.2975
2647.83	69.0652	72.022	86.7842	75.8147	85.5674	72.2743
2649.76	69.0601	72.0285	86.802	75.87	85.5719	72.285
2651.68	69.0364	72.0375	86.7816	75.8732	85.5281	72.2923
2653.61	69.018	72.0363	86.7772	75.8227	85.4513	72.2761
2655.54	69.0206	72.0224	86.8283	75.736	85.3902	72.2685
2657.47	69.0068	71.9733	86.8488	75.6635	85.3385	72.2636
2659.4	68.9892	71.9068	86.8247	75.6095	85.2975	72.2545
2661.33	68.9872	71.8619	86.8013	75.5813	85.2989	72.2486
2663.26	68.962	71.8342	86.7329	75.5646	85.2974	72.2389
2665.18	68.9138	71.8056	86.671	75.5456	85.2485	72.2197
2667.11	68.8735	71.7578	86.602	75.5147	85.1826	72.1717
2669.04	68.8402	71.699	86.492	75.4377	85.0838	72.1039
2670.97	68.8106	71.6472	86.4087	75.3941	85.0237	72.08
2672.9	68.782	71.617	86.3941	75.4344	85.0387	72.0816
2674.83	68.7695	71.6052	86.3815	75.4796	85.0618	72.0608
2676.76	68.7694	71.6055	86.3679	75.4678	85.0734	72.037
2678.68	68.7797	71.6258	86.3745	75.4486	85.0774	72.0241
2680.61	68.7871	71.6314	86.3567	75.4475	85.0761	72.0135
2682.54	68.804	71.6452	86.3839	75.4583	85.0952	72.0158
2684.47	68.8065	71.6557	86.4272	75.4904	85.0908	71.9922
2686.4	68.7986	71.679	86.4439	75.535	85.0969	71.9875
2688.33	68.8014	71.7135	86.4437	75.5879	85.1424	72.0207
2690.26	68.8022	71.7394	86.4335	75.6555	85.1868	72.0615
2692.18	68.8264	71.7994	86.4768	75.7159	85.2569	72.1253
2694.11	68.8641	71.8314	86.5442	75.755	85.3209	72.1686
2696.04	68.8798	71.7957	86.5876	75.7952	85.3804	72.1887
2697.97	68.8889	71.781	86.6435	75.8823	85.4647	72.2292
2699.9	68.8942	71.788	86.7108	75.9684	85.5318	72.2658
2701.83	68.8723	71.7662	86.7196	75.9672	85.5506	72.2757
2703.76	68.8465	71.7589	86.7052	75.9026	85.5424	72.3295
2705.68	68.8146	71.7445	86.6556	75.825	85.5131	72.3842
2707.61	68.7498	71.6922	86.5382	75.7398	85.448	72.3881
2709.54	68.6862	71.645	86.4348	75.6528	85.3546	72.3768
2711.47	68.6072	71.5787	86.3166	75.5545	85.2398	72.347
2713.4	68.4846	71.4697	86.151	75.4266	85.1228	72.2913
2715.33	68.3553	71.3342	85.9967	75.2619	85.0169	72.2327
2717.25	68.2409	71.2152	85.8654	75.0687	84.9452	72.1838
2719.18	68.141	71.1102	85.7617	74.8785	84.9012	72.1322
2721.11	68.0435	70.9775	85.664	74.7481	84.8307	72.0378
2723.04	67.9864	70.8557	85.6101	74.6841	84.778	71.9374
2724.97	67.9648	70.7942	85.5913	74.6456	84.7481	71.8503
2726.9	67.9172	70.7452	85.5634	74.6066	84.7041	71.7867
2728.82	67.8968	70.7299	85.5743	74.5809	84.7172	71.7695
2730.75	67.9464	70.7737	85.6474	74.5871	84.7512	71.79
2732.68	68.0543	70.8426	85.7344	74.6779	84.7754	71.8157
2734.61	68.189	70.9439	85.83	74.839	84.8122	71.8552
2736.54	68.3388	71.0948	85.9793	75.032	84.8864	71.923
2738.47	68.4678	71.2384	86.1434	75.1973	84.9621	71.9912
2740.4	68.5421	71.3024	86.2469	75.2689	84.9932	71.9958
2742.32	68.5894	71.3138	86.3197	75.2946	85.0029	71.9905
2744.25	68.6187	71.3045	86.373	75.3272	85.0068	71.9807
2746.18	68.6331	71.2788	86.3898	75.3676	84.9877	71.9581
2748.11	68.6488	71.2636	86.3996	75.4287	84.9554	71.9181
2750.04	68.6625	71.2473	86.3794	75.4605	84.9221	71.8576
2751.97	68.6368	71.2103	86.3076	75.4389	84.9107	71.7759
2753.9	68.5612	71.162	86.2038	75.3732	84.8841	71.7019
2755.82	68.498	71.1277	86.1229	75.2959	84.8534	71.6548
2757.75	68.4677	71.1217	86.0695	75.2561	84.8157	71.6524
2759.68	68.4702	71.1349	86.0091	75.2733	84.764	71.6883
2761.61	68.4999	71.1662	85.9745	75.2874	84.7339	71.7147
2763.54	68.5233	71.2311	86.0084	75.2602	84.7337	71.736
2765.47	68.5054	71.2578	85.9992	75.169	84.6552	71.7415
2767.39	68.435	71.2079	85.8928	75.0272	84.5032	71.7003
2769.32	68.3247	71.1216	85.7455	74.8767	84.3087	71.6278
2771.25	68.2032	71.0159	85.5931	74.7406	84.1531	71.5157
2773.18	68.0964	70.9334	85.4516	74.6347	84.058	71.4043
2775.11	67.9785	70.8198	85.3044	74.5217	83.9336	71.2848
2777.04	67.8557	70.6533	85.1333	74.3693	83.7887	71.1282
2778.97	67.7144	70.4702	84.9285	74.1806	83.6743	70.9512
2780.89	67.5361	70.2749	84.6912	73.9692	83.5248	70.79
2782.82	67.3452	70.0576	84.4552	73.7676	83.3157	70.6645
2784.75	67.1846	69.8456	84.2342	73.6017	83.1135	70.5426
2786.68	67.0545	69.623	84.0275	73.4392	82.9145	70.3628
2788.61	66.9073	69.3821	83.8341	73.2302	82.7086	70.1638
2790.54	66.7236	69.145	83.6163	72.9824	82.4799	69.9954
2792.47	66.4923	68.8728	83.3259	72.7122	82.1508	69.8047
2794.39	66.2086	68.6077	83.0071	72.4672	81.7902	69.571
2796.32	65.9075	68.3914	82.6955	72.2408	81.4673	69.3335
2798.25	65.644	68.1758	82.3992	72.0276	81.202	69.0917
2800.18	65.4546	67.996	82.1433	71.8604	80.9573	68.867
2802.11	65.2569	67.7858	81.865	71.6343	80.6712	68.6357
2804.04	65.0255	67.5211	81.5322	71.3146	80.3424	68.3695
2805.97	64.7791	67.2387	81.1282	70.9685	79.9907	68.0805
2807.89	64.4824	66.9217	80.6689	70.6067	79.5757	67.776
2809.82	64.136	66.5402	80.1669	70.2116	79.0877	67.4326
2811.75	63.7884	66.1105	79.6274	69.7939	78.5912	67.0491
2813.68	63.3747	65.6012	79.0076	69.3018	78.0429	66.5803
2815.61	62.852	65.0229	78.3043	68.7027	77.408	66.0585
2817.54	62.2418	64.3591	77.4736	68.0155	76.6631	65.4918
2819.47	61.5167	63.5949	76.5286	67.2345	75.7734	64.8038
2821.39	60.6663	62.7711	75.4716	66.3656	74.774	64.0236
2823.32	59.7111	61.8568	74.2502	65.3761	73.6479	63.1859
2825.25	58.6414	60.7717	72.8064	64.2068	72.3343	62.2245
2827.18	57.3926	59.4657	71.1095	62.8148	70.7723	61.1149
2829.11	55.8026	57.8022	69.0062	61.0565	68.8243	59.801
2831.04	53.8025	55.7089	66.3706	58.8711	66.3974	58.1638
2832.96	51.3617	53.1447	63.1438	56.2127	63.4104	56.0218
2834.89	48.4068	50.0416	59.2664	52.9858	59.7351	53.2284
2836.82	44.9578	46.3996	54.7255	49.1581	55.3236	49.7025
2838.75	41.0767	42.2907	49.6024	44.7826	50.2339	45.4637
2840.68	36.8453	37.8194	44.0558	39.9748	44.6014	40.6133
2842.61	32.527	33.2573	38.4248	35.0173	38.7513	35.4432
2844.53	28.4182	28.8971	33.0525	30.247	33.0841	30.3009
2846.46	24.8215	25.0958	28.3662	26.0433	28.0468	25.5815
2848.39	22.0431	22.1767	24.7494	22.7749	24.0518	21.7681
2850.32	20.3119	20.3524	22.4694	20.7059	21.4422	19.2313
2852.25	19.7128	19.7157	21.6651	19.9436	20.4212	18.2024
2854.18	20.1865	20.1981	22.2907	20.4636	20.9937	18.7964
2856.11	21.478	21.565	24.0291	22.0477	22.9443	20.8533
2858.03	23.2754	23.5087	26.4593	24.3442	25.8776	23.9598
2859.96	25.2634	25.6698	29.1436	26.9085	29.2573	27.5817
2861.89	27.2176	27.788	31.7813	29.4499	32.6533	31.2809
2863.82	29.0132	29.7143	34.2077	31.7761	35.7971	34.7657
2865.75	30.5736	31.3756	36.3474	33.7933	38.5599	37.8613
2867.68	31.9125	32.7879	38.2163	35.499	40.9082	40.463
2869.61	33.0792	34.0297	39.8399	36.9417	42.8362	42.5168
2871.53	34.096	35.1318	41.2328	38.144	44.3918	44.0306
2873.46	35.0104	36.1413	42.4612	39.1757	45.649	45.1006
2875.39	35.8625	37.068	43.5481	40.0791	46.6259	45.812
2877.32	36.6265	37.8722	44.4769	40.8304	47.3364	46.2168
2879.25	37.2039	38.4695	45.1726	41.3527	47.7831	46.3824
2881.18	37.4609	38.7215	45.4543	41.5366	47.8945	46.2919
2883.11	37.2432	38.4988	45.1485	41.2642	47.5224	45.839
2885.03	36.497	37.7312	44.1662	40.4547	46.5352	44.9293
2886.96	35.2626	36.4364	42.5446	39.096	44.941	43.5399
2888.89	33.6735	34.7486	40.4956	37.3488	42.897	41.7751
2890.82	31.9248	32.8692	38.2567	35.4191	40.609	39.8085
2892.75	30.1609	30.9884	36.0021	33.459	38.276	37.7989
2894.68	28.4695	29.2116	33.8396	31.5423	35.9936	35.7982
2896.6	26.8854	27.563	31.7715	29.704	33.7858	33.7914
2898.53	25.3788	26.007	29.7857	27.9269	31.6514	31.779
2900.46	23.9248	24.5218	27.8917	26.2036	29.5703	29.7527
2902.39	22.4992	23.0599	26.031	24.5112	27.4656	27.6739
2904.32	21.0582	21.5527	24.1602	22.7847	25.3024	25.5127
2906.25	19.547	19.9477	22.2266	20.961	23.0793	23.2679
2908.18	17.9341	18.2358	20.179	19.0342	20.777	20.9366
2910.1	16.255	16.4645	18.0765	17.068	18.4441	18.5613
2912.03	14.5753	14.6898	16.0006	15.1376	16.156	16.233
2913.96	12.9792	12.9987	14.0515	13.3286	14.0286	14.0543
2915.89	11.5921	11.5353	12.3826	11.7723	12.2009	12.156
2917.82	10.548	10.4426	11.13	10.6129	10.7886	10.6754
2919.75	9.96093	9.84246	10.4225	9.95164	9.92471	9.72597
2921.68	9.91221	9.79547	10.3517	9.86227	9.70885	9.37687
2923.6	10.4582	10.3384	10.9563	10.4051	10.1894	9.66038
2925.53	11.5933	11.4806	12.2533	11.5799	11.3592	10.5871
2927.46	13.2825	13.2083	14.2362	13.3645	13.197	12.1102
2929.39	15.4726	15.4552	16.8314	15.6962	15.6359	14.181
2931.32	18.0309	18.0928	19.9163	18.4475	18.5693	16.7144
2933.25	20.758	20.9212	23.2762	21.4154	21.842	19.5755
2935.18	23.4629	23.7371	26.6422	24.386	25.2487	22.619
2937.1	25.9769	26.3432	29.7987	27.1955	28.573	25.6802
2939.03	28.0587	28.5242	32.4858	29.6214	31.553	28.5605
2940.96	29.5346	30.1318	34.5043	31.4649	33.9868	31.1023
2942.89	30.3994	31.122	35.806	32.6828	35.7956	33.2243
2944.82	30.7042	31.5263	36.4	33.3043	36.9708	34.9123
2946.75	30.5579	31.4717	36.4061	33.4329	37.6111	36.2016
2948.67	30.1247	31.1011	36.0031	33.2274	37.8612	37.1536
2950.6	29.6033	30.6109	35.4229	32.8883	37.888	37.9012
2952.53	29.2194	30.2697	34.9928	32.6695	37.9721	38.5988
2954.46	29.202	30.2923	35.0016	32.7915	38.3552	39.424
2956.39	29.7198	30.8635	35.6723	33.4166	39.2341	40.5214
2958.32	30.8618	32.0917	37.1388	34.6747	40.8005	41.9482
2960.24	32.661	33.9919	39.4304	36.6102	43.0829	43.7755
2962.17	35.0969	36.507	42.4659	39.1763	45.9643	45.967
2964.1	38.0137	39.485	46.0981	42.2549	49.3103	48.3565
2966.03	41.1563	42.7293	50.0755	45.5758	52.8828	50.8028
2967.96	44.3531	46.0578	54.1747	48.9412	56.4957	53.2179
2969.89	47.4802	49.3196	58.2244	52.2727	59.9914	55.4832
2971.82	50.4192	52.395	62.0559	55.3961	63.2109	57.4993
2973.74	53.1145	55.1972	65.5773	58.215	66.0987	59.2473
2975.67	55.5049	57.6502	68.6726	60.7317	68.6346	60.6862
2977.6	57.5608	59.7686	71.337	62.9347	70.8035	61.8361
2979.53	59.2773	61.5789	73.6359	64.7947	72.6251	62.7365
2981.46	60.6883	63.0346	75.5381	66.2841	74.1116	63.441
2983.39	61.8385	64.1903	77.0847	67.4527	75.3043	64.0068
2985.32	62.7689	65.1213	78.333	68.3646	76.2489	64.3938
2987.24	63.5019	65.8933	79.3141	69.0981	76.9637	64.647
2989.17	64.1132	66.5092	80.0877	69.7091	77.5152	64.806
2991.1	64.6288	66.9679	80.6974	70.1868	77.9213	64.8417
2993.03	65.0422	67.321	81.1442	70.4754	78.155	64.8069
2994.96	65.3526	67.556	81.3913	70.6153	78.2139	64.678
2996.89	65.5234	67.6869	81.4573	70.6661	78.1383	64.4354
2998.82	65.5984	67.7545	81.4282	70.6171	77.9464	64.1368
3000.74	65.6799	67.7813	81.3707	70.5277	77.7173	63.886
3002.67	65.757	67.801	81.3321	70.4808	77.613	63.6975
3004.6	65.7995	67.8813	81.3731	70.4864	77.6805	63.5901
3006.53	65.8466	68.0189	81.5196	70.5505	77.8732	63.6656
3008.46	65.9288	68.1698	81.7428	70.6891	78.2	63.9867
3010.39	66.0166	68.3199	82.0262	70.8567	78.5946	64.4731
3012.31	66.0853	68.4626	82.3563	71.0135	78.9931	64.9831
3014.24	66.1315	68.6003	82.6908	71.2457	79.4303	65.5422
3016.17	66.2529	68.7522	83.0399	71.6045	79.9165	66.2078
3018.1	66.4703	68.921	83.4339	72.0072	80.3903	66.9064
3020.03	66.7044	69.0805	83.7875	72.4071	80.8622	67.5623
3021.96	66.8962	69.2113	84.0273	72.7795	81.2756	68.1289
3023.89	67.0633	69.3648	84.1811	73.1012	81.6992	68.6406
3025.81	67.2391	69.5402	84.32	73.3675	82.1025	69.1224
3027.74	67.3921	69.6699	84.4128	73.5508	82.4519	69.5577
3029.67	67.5084	69.8168	84.5363	73.7314	82.8914	69.934
3031.6	67.5961	70.0012	84.6462	73.9087	83.3553	70.2687
3033.53	67.6505	70.1258	84.7061	74.0331	83.6457	70.5486
3035.46	67.6561	70.2219	84.776	74.1139	83.7761	70.7575
3037.39	67.6067	70.2739	84.8259	74.1499	83.8522	70.8714
3039.31	67.5465	70.2741	84.8851	74.1566	83.8722	70.9102
3041.24	67.523	70.2703	84.9593	74.1885	83.8668	70.9642
3043.17	67.5899	70.3121	85.0684	74.2745	83.8965	71.0621
3045.1	67.7165	70.3739	85.1991	74.387	84.0032	71.1876
3047.03	67.8123	70.4145	85.2855	74.4819	84.1262	71.2634
3048.96	67.8575	70.4657	85.3766	74.5216	84.2115	71.3167
3050.89	67.9164	70.5184	85.5075	74.5263	84.3709	71.3637
3052.81	67.9836	70.5757	85.6044	74.5185	84.6193	71.4296
3054.74	68.0461	70.641	85.664	74.5141	84.8464	71.5276
3056.67	68.1677	70.7434	85.8059	74.6075	85.0573	71.6433
3058.6	68.3216	70.841	85.9703	74.733	85.1776	71.7446
3060.53	68.4	70.8748	86.099	74.8314	85.1347	71.795
3062.46	68.454	70.9464	86.215	74.9702	85.0767	71.8558
3064.38	68.5258	71.0235	86.302	75.1016	85.1292	71.9702
3066.31	68.6378	71.106	86.4569	75.231	85.2338	72.0736
3068.24	68.795	71.2183	86.6603	75.3532	85.3365	72.1694
3070.17	68.9825	71.3702	86.8659	75.4941	85.5196	72.3292
3072.1	69.1508	71.5332	87.0091	75.63	85.7266	72.524
3074.03	69.2427	71.6551	87.1229	75.7083	85.8009	72.6227
3075.95	69.2843	71.7029	87.2481	75.7338	85.7943	72.6591
3077.88	69.3593	71.7689	87.3665	75.7587	85.8645	72.7364
3079.81	69.4775	71.9039	87.4103	75.8183	85.9714	72.8473
3081.74	69.6162	72.0581	87.4654	75.9134	86.0236	72.9495
3083.67	69.7494	72.1543	87.5911	76.0521	86.0665	72.9757
3085.6	69.8387	72.1939	87.6873	76.2088	86.0752	72.9149
3087.53	69.847	72.215	87.6893	76.3366	86.086	72.8633
3089.45	69.8339	72.205	87.664	76.4021	86.1618	72.8086
3091.38	69.7858	72.1536	87.6116	76.3309	86.2444	72.6776
3093.31	69.7405	72.1562	87.6371	76.2484	86.3477	72.5165
3095.24	69.7089	72.1809	87.6996	76.185	86.433	72.4018
3097.17	69.7056	72.1886	87.7334	76.1399	86.5162	72.4089
3099.1	69.7145	72.1755	87.7685	76.0884	86.5497	72.4399
3101.03	69.6953	72.1709	87.8201	76.0367	86.5135	72.4706
3102.95	69.6889	72.18	87.7979	75.9785	86.4259	72.5695
3104.88	69.7274	72.2946	87.7327	75.9784	86.3806	72.7173
3106.81	69.7454	72.4267	87.6548	76.0365	86.3501	72.7864
3108.74	69.7386	72.4821	87.6001	76.0837	86.3275	72.8012
3110.67	69.7169	72.4276	87.5323	76.0859	86.2734	72.7282
3112.6	69.6818	72.3653	87.4524	76.1012	86.1894	72.6331
3114.53	69.6403	72.3753	87.4081	76.1131	86.1474	72.6026
3116.45	69.6196	72.3714	87.4077	76.0974	86.1867	72.5992
3118.38	69.5952	72.371	87.4249	76.0379	86.2147	72.6073
3120.31	69.6479	72.4768	87.5619	76.0685	86.3307	72.6992
3122.24	69.7362	72.5499	87.6876	76.1624	86.4762	72.8044
3124.17	69.8383	72.5625	87.7709	76.211	86.5325	72.8731
3126.1	69.9301	72.584	87.8947	76.2033	86.4843	72.8969
3128.02	69.9626	72.6237	88.0057	76.224	86.4098	72.93
3129.95	69.9633	72.65	88.001	76.2373	86.3305	72.9549
3131.88	69.9288	72.6805	87.9416	76.1857	86.2506	72.8739
3133.81	69.8978	72.6945	87.9015	76.1657	86.2019	72.7703
3135.74	69.9084	72.6501	87.899	76.2083	86.223	72.7362
3137.67	69.9318	72.5677	87.8414	76.1635	86.1965	72.6959
3139.59	69.9573	72.5502	87.7787	76.1545	86.1868	72.7025
3141.52	69.9743	72.6001	87.8059	76.2113	86.2133	72.7817
3143.45	70.0025	72.6692	87.9563	76.2748	86.2703	72.925
3145.38	70.0094	72.7871	88.2039	76.3819	86.3395	73.0498
3147.31	70.0614	72.9673	88.4811	76.5633	86.6204	73.2189
3149.24	70.1378	73.0881	88.7117	76.6992	86.9256	73.3598
3151.17	70.2386	73.1536	88.9054	76.7228	87.0075	73.3718
3153.09	70.2908	73.1778	88.9884	76.6683	86.9227	73.343
3155.02	70.2268	73.1406	88.9138	76.5796	86.8422	73.2841
3156.95	70.086	73.0711	88.7768	76.4641	86.8249	73.2111
3158.88	69.9416	73.0083	88.6309	76.2981	86.7695	73.0692
3160.81	69.8897	72.9164	88.4638	76.2264	86.7193	72.9313
3162.74	69.8867	72.7714	88.2753	76.2133	86.6735	72.8409
3164.67	69.8482	72.5867	87.9968	76.0722	86.548	72.7063
3166.59	69.7557	72.3714	87.6901	75.8836	86.3421	72.5592
3168.52	69.6427	72.183	87.5213	75.7363	86.0884	72.429
3170.45	69.5517	72.0874	87.4934	75.6543	85.8936	72.3069
3172.38	69.4603	72.0712	87.4498	75.6761	85.7826	72.1899
3174.31	69.4773	72.0985	87.4768	75.8103	85.8647	72.2243
3176.24	69.5871	72.155	87.6545	75.9525	85.9885	72.3231
3178.16	69.6945	72.2043	87.8227	76.0679	86.0036	72.4133
3180.09	69.7337	72.2724	87.9415	76.1876	86.0784	72.5799
3182.02	69.7065	72.3925	87.9782	76.2709	86.2462	72.7298
3183.95	69.6977	72.5255	88.023	76.3453	86.4409	72.8864
3185.88	69.7438	72.6629	88.0747	76.4249	86.5597	73.0039
3187.81	69.8338	72.7042	88.0493	76.4584	86.5944	73.073
3189.74	69.9337	72.6553	87.9977	76.4139	86.6026	73.112
3191.66	69.9911	72.5733	87.9363	76.3045	86.6317	73.1082
3193.59	70.0331	72.529	87.8489	76.1844	86.6164	73.1187
3195.52	70.0426	72.5593	87.8198	76.1627	86.6244	73.1295
3197.45	70.0301	72.6235	87.7809	76.1964	86.6654	73.1048
3199.38	69.9981	72.6582	87.7172	76.2236	86.6341	73.014
3201.31	70.0284	72.6888	87.7666	76.2573	86.658	72.9435
3203.24	70.0998	72.7688	87.9219	76.2747	86.7846	72.9062
3205.16	70.1272	72.8519	88.0668	76.307	86.8536	72.8755
3207.09	70.0474	72.929	88.1474	76.3008	86.8673	72.8102
3209.02	69.9492	72.9789	88.1155	76.2413	86.8287	72.6842
3210.95	69.8989	72.9757	88.053	76.1685	86.8144	72.5997
3212.88	69.8666	72.9152	88.0017	76.0923	86.7773	72.5361
3214.81	69.8955	72.7848	87.9331	75.9882	86.6788	72.4713
3216.74	69.945	72.6722	87.8956	75.94	86.6462	72.4441
3218.66	70.0025	72.6384	87.8751	75.9809	86.6974	72.5101
3220.59	70.1291	72.6843	87.7713	76.0613	86.7599	72.6444
3222.52	70.2199	72.6977	87.6642	76.1814	86.7962	72.8019
3224.45	70.2764	72.6625	87.5744	76.2918	86.7727	72.8674
3226.38	70.3452	72.6799	87.5774	76.3501	86.7605	72.8433
3228.31	70.4318	72.7352	87.6642	76.3881	86.8067	72.8227
3230.24	70.47	72.7816	87.7001	76.3963	86.7751	72.7761
3232.16	70.3855	72.7383	87.6695	76.3323	86.5606	72.6636
3234.09	70.2147	72.6519	87.6578	76.2277	86.3496	72.5313
3236.02	70.0597	72.555	87.6693	76.1257	86.2281	72.3857
3237.95	69.9333	72.4948	87.6279	76.0319	86.1802	72.2569
3239.88	69.8804	72.5127	87.599	76.0135	86.1528	72.1706
3241.81	69.9236	72.574	87.6578	76.0548	86.2095	72.198
3243.73	69.9506	72.6529	87.7553	76.0738	86.3614	72.3493
3245.66	69.9784	72.7325	87.7623	76.0654	86.4633	72.5114
3247.59	70.0542	72.781	87.6839	76.0977	86.5724	72.6569
3249.52	70.1603	72.819	87.7199	76.2268	86.7704	72.8515
3251.45	70.2784	72.8836	87.8964	76.4206	87.0018	72.9958
3253.38	70.3761	72.9499	88.092	76.5573	87.1822	73.1068
3255.3	70.4243	72.9689	88.202	76.6179	87.2524	73.274
3257.23	70.416	72.9552	88.1412	76.5811	87.1646	73.3947
3259.16	70.3523	72.8481	87.9877	76.4744	86.9748	73.3944
3261.09	70.2425	72.7214	87.8929	76.4114	86.8485	73.3499
3263.02	70.1381	72.6408	87.7962	76.3543	86.7343	73.2697
3264.95	70.085	72.6	87.6759	76.3204	86.553	73.1666
3266.88	70.1252	72.5976	87.5557	76.3302	86.3638	73.108
3268.8	70.1743	72.5827	87.5053	76.2867	86.2367	73.1166
3270.73	70.1493	72.5883	87.4786	76.1709	86.1576	73.1018
3272.66	70.1002	72.6451	87.4611	76.1585	86.1604	73.0147
3274.59	70.0987	72.7093	87.4955	76.2895	86.2504	72.9247
3276.52	70.155	72.7809	87.6229	76.4675	86.4065	72.8792
3278.45	70.2157	72.83	87.7978	76.6002	86.6018	72.8229
3280.38	70.2343	72.8619	87.9099	76.6449	86.7412	72.8284
3282.3	70.2355	72.9162	87.9118	76.6274	86.8188	72.9039
3284.23	70.2036	72.9488	87.8206	76.5476	86.8644	72.9193
3286.16	70.1406	72.9314	87.7264	76.4015	86.8625	72.8706
3288.09	70.0403	72.9204	87.705	76.3037	86.8637	72.8683
3290.02	69.9858	72.9343	87.7158	76.2445	86.8593	72.8992
3291.95	69.9602	72.9259	87.6903	76.1629	86.7362	72.8859
3293.88	69.9421	72.8905	87.6281	76.0934	86.5765	72.8518
3295.8	69.9243	72.8846	87.6155	76.0119	86.481	72.8199
3297.73	69.9101	72.8984	87.6197	75.8912	86.4498	72.7445
3299.66	69.9096	72.9682	87.6983	75.9276	86.522	72.6957
3301.59	69.9197	73.0367	87.7494	76.0127	86.4907	72.7015
3303.52	69.9464	73.0138	87.7404	75.9859	86.4323	72.6962
3305.45	69.9556	72.9161	87.6881	75.8906	86.4363	72.607
3307.38	69.9152	72.8215	87.606	75.8373	86.4213	72.5266
3309.3	69.8811	72.7672	87.5229	75.8363	86.4287	72.4633
3311.23	69.8684	72.7291	87.4613	75.8551	86.4625	72.4701
3313.16	69.8791	72.7034	87.4854	75.9076	86.4717	72.5287
3315.09	69.8511	72.6612	87.5391	75.9827	86.4443	72.5974
3317.02	69.7782	72.6286	87.5849	76.0745	86.3814	72.6388
3318.95	69.7208	72.6497	87.6097	76.1913	86.3354	72.654
3320.87	69.681	72.6195	87.6116	76.2716	86.2867	72.7178
3322.8	69.687	72.5904	87.6272	76.3043	86.2407	72.8429
3324.73	69.7598	72.5996	87.6914	76.3198	86.273	72.9878
3326.66	69.8441	72.6774	87.8026	76.4435	86.3809	73.1506
3328.59	69.9018	72.7338	87.8281	76.505	86.441	73.2789
3330.52	69.9578	72.7365	87.7724	76.4235	86.4773	73.2839
3332.45	70.0194	72.7421	87.688	76.3132	86.5597	73.1745
3334.37	70.0738	72.776	87.7018	76.2404	86.7151	73.1174
3336.3	70.1553	72.8133	87.7637	76.2045	86.862	73.1385
3338.23	70.1863	72.7967	87.7873	76.128	86.8543	73.1128
3340.16	70.1458	72.7313	87.8011	76.0358	86.7212	72.9928
3342.09	70.1118	72.713	87.8457	75.9497	86.5844	72.8673
3344.02	70.0853	72.779	87.937	75.9323	86.5288	72.8068
3345.95	70.0714	72.8557	87.9492	75.9469	86.5582	72.7952
3347.87	70.0761	72.8785	87.8475	75.9083	86.5035	72.8498
3349.8	70.1032	72.9461	87.8093	75.9447	86.4639	72.9536
3351.73	70.1302	73.0458	87.8609	76.0719	86.5639	73.0383
3353.66	70.0961	73.0575	87.8049	76.2001	86.6468	73.0447
3355.59	70.0914	73.0512	87.7012	76.2525	86.6497	73.0093
3357.52	70.1396	73.0481	87.6106	76.2468	86.6034	72.9403
3359.44	70.1912	72.9816	87.549	76.2374	86.6259	72.8933
3361.37	70.187	72.8302	87.5594	76.2102	86.6916	72.9051
3363.3	70.1778	72.6827	87.5463	76.1961	86.6774	72.935
3365.23	70.1495	72.52	87.4556	76.1566	86.5262	72.8757
3367.16	70.1335	72.3672	87.4005	76.0786	86.3665	72.8142
3369.09	70.1902	72.2951	87.4572	76.0095	86.3479	72.8336
3371.01	70.2573	72.2954	87.5814	76.0182	86.4557	72.893
3372.94	70.2943	72.3365	87.6159	76.0206	86.5672	72.9661
3374.87	70.2774	72.4317	87.6284	76.0344	86.6096	73.0212
3376.8	70.2161	72.5415	87.7425	76.0909	86.6584	73.0904
3378.73	70.1466	72.5612	87.8241	76.0787	86.6785	73.0778
3380.66	70.0749	72.5195	87.7847	75.9905	86.6174	72.9687
3382.59	69.9981	72.5316	87.7291	75.8674	86.4702	72.8214
3384.51	69.8542	72.514	87.6828	75.7315	86.2828	72.6585
3386.44	69.7383	72.4804	87.708	75.6749	86.1866	72.5785
3388.37	69.7118	72.4498	87.7792	75.7128	86.1926	72.5805
3390.3	69.7363	72.4381	87.785	75.7838	86.2073	72.5544
3392.23	69.7765	72.409	87.6741	75.7979	86.1119	72.4281
3394.16	69.8708	72.4064	87.575	75.8395	86.0732	72.377
3396.09	69.974	72.4421	87.4858	75.9193	86.1515	72.3658
3398.01	70.0408	72.5383	87.4566	76.0203	86.296	72.3301
3399.94	70.0811	72.6442	87.4394	76.0859	86.4685	72.3462
3401.87	70.0844	72.7366	87.3934	76.1209	86.5706	72.3933
3403.8	70.0729	72.7747	87.378	76.1096	86.6196	72.4593
3405.73	70.0694	72.7713	87.3758	76.0708	86.6551	72.4759
3407.66	70.0233	72.8229	87.4221	76.0863	86.7064	72.5144
3409.59	69.8993	72.8684	87.4936	76.0466	86.6333	72.6111
3411.51	69.7706	72.8686	87.6821	75.9806	86.4976	72.726
3413.44	69.7123	72.8693	87.938	75.9968	86.4448	72.8617
3415.37	69.6535	72.8314	88.0575	76.0702	86.4638	73.0054
3417.3	69.582	72.7779	88.0217	76.0857	86.5153	73.0693
3419.23	69.5431	72.7651	87.9494	76.0634	86.5079	73.1128
3421.16	69.555	72.7654	87.8631	76.0708	86.484	73.1559
3423.09	69.5837	72.7742	87.7564	75.9881	86.425	73.0875
3425.01	69.6879	72.8288	87.7241	75.9291	86.4181	72.9937
3426.94	69.8258	72.9004	87.6354	75.9496	86.4417	72.9055
3428.87	69.9694	73.0157	87.5099	76.0183	86.4671	72.8301
3430.8	70.0397	73.1309	87.4731	76.0868	86.5781	72.812
3432.73	70.0576	73.2041	87.4907	76.1518	86.6907	72.8259
3434.66	70.0296	73.2396	87.4857	76.1847	86.6981	72.8379
3436.58	69.9709	73.2339	87.5186	76.1479	86.6397	72.889
3438.51	69.8822	73.1892	87.6496	76.1427	86.6296	72.9173
3440.44	69.8434	73.1588	87.7195	76.1687	86.6362	72.9711
3442.37	69.8015	73.144	87.6148	76.1577	86.6529	73.056
3444.3	69.7425	73.0617	87.4488	76.0777	86.6436	73.0738
3446.23	69.697	72.9483	87.3742	75.9812	86.5824	73.0854
3448.16	69.7444	72.8564	87.3674	75.9262	86.4944	73.0202
3450.08	69.8835	72.7698	87.3767	75.9178	86.4423	72.9012
3452.01	70.0685	72.7022	87.3839	75.9819	86.4845	72.786
3453.94	70.1955	72.7069	87.3542	76.0356	86.4877	72.638
3455.87	70.2273	72.7174	87.2933	76.0725	86.4774	72.5192
3457.8	70.1139	72.6243	87.1917	76.0422	86.4238	72.4095
3459.73	69.9664	72.5007	87.1271	76.0339	86.3532	72.2496
3461.66	69.8503	72.4328	87.1308	76.0721	86.3648	72.1452
3463.58	69.8031	72.3631	87.24	76.0991	86.4503	72.1944
3465.51	69.7368	72.241	87.3632	76.077	86.4742	72.2231
3467.44	69.7339	72.191	87.4649	76.0321	86.4197	72.2455
3469.37	69.7981	72.2311	87.5631	76.0183	86.439	72.309
3471.3	69.9046	72.2542	87.6855	76.103	86.5186	72.4471
3473.23	70.0488	72.3036	87.8435	76.2333	86.6276	72.6659
3475.15	70.1991	72.403	87.9798	76.3583	86.7841	72.8752
3477.08	70.2746	72.4838	88.0533	76.421	86.9305	73.0563
3479.01	70.3335	72.5584	88.1214	76.4253	86.9798	73.1877
3480.94	70.3217	72.6467	88.1445	76.4078	86.9518	73.2223
3482.87	70.1413	72.6176	87.9432	76.3467	86.8594	73.1536
3484.8	69.9463	72.5864	87.6868	76.2874	86.78	73.0634
3486.72	69.9039	72.6954	87.5967	76.2909	86.8753	73.0348
3488.65	69.9466	72.7976	87.5759	76.3131	87.0733	73.054
3490.58	69.9686	72.77	87.5496	76.2653	87.2107	73.0397
3492.51	69.9207	72.6722	87.5002	76.1687	87.2112	72.8864
3494.44	69.9723	72.682	87.5672	76.1765	87.2201	72.7441
3496.37	70.1328	72.7673	87.7209	76.2409	87.3347	72.7047
3498.3	70.2278	72.772	87.7368	76.2911	87.4006	72.7261
3500.22	70.1776	72.7113	87.5571	76.2744	87.3237	72.7461
3502.15	70.0551	72.6713	87.3821	76.2068	87.1923	72.781
3504.08	69.9323	72.6108	87.3268	76.1165	86.958	72.7948
3506.01	69.8248	72.4696	87.3207	76.026	86.6352	72.7479
3507.94	69.7075	72.318	87.2788	75.9685	86.3967	72.691
3509.87	69.6132	72.1422	87.1517	75.849	86.1749	72.5916
3511.8	69.5522	72.0733	87.1082	75.7411	85.9909	72.5016
3513.72	69.4914	72.0985	87.0985	75.6789	85.8279	72.3961
3515.65	69.4784	72.1466	87.128	75.7259	85.7823	72.3414
3517.58	69.5593	72.2511	87.2756	75.8181	85.9029	72.3643
3519.51	69.6485	72.3592	87.3993	75.8961	86.0024	72.3842
3521.44	69.7762	72.5441	87.5527	76.0421	86.1248	72.4747
3523.37	69.861	72.6911	87.6829	76.1274	86.2588	72.5262
3525.3	69.8471	72.7456	87.6229	76.1714	86.3761	72.5067
3527.22	69.8029	72.8104	87.4601	76.2555	86.4406	72.512
3529.15	69.7644	72.8767	87.4089	76.3176	86.4556	72.5714
3531.08	69.7562	72.8702	87.4659	76.3726	86.5299	72.6688
3533.01	69.7888	72.7603	87.4437	76.3866	86.5733	72.7675
3534.94	69.8805	72.6806	87.4226	76.3894	86.5971	72.8347
3536.87	69.9672	72.6045	87.4694	76.3644	86.5934	72.7977
3538.8	69.8632	72.4958	87.5589	76.2751	86.4563	72.6428
3540.72	69.7192	72.4387	87.6577	76.2249	86.2897	72.5406
3542.65	69.7609	72.4847	87.8709	76.2665	86.3367	72.6544
3544.58	69.8967	72.5633	88.1329	76.3041	86.4891	72.8008
3546.51	69.9237	72.5975	88.2423	76.2908	86.5052	72.8641
3548.44	69.8872	72.5949	88.2807	76.2388	86.4478	72.9275
3550.36	69.8572	72.5403	88.3297	76.1616	86.4423	72.932
3552.29	69.9023	72.5062	88.4116	76.1844	86.46	72.8629
3554.22	69.8913	72.4994	88.4722	76.2092	86.3922	72.7957
3556.15	69.8257	72.4863	88.528	76.1381	86.388	72.8796
3558.08	69.7963	72.436	88.4655	76.0428	86.3954	72.9991
3560.01	69.7949	72.3445	88.1906	75.9506	86.2456	73.0482
3561.94	69.8288	72.2994	87.9195	75.9428	86.1491	73.0828
3563.86	69.796	72.2498	87.7395	75.9871	86.1245	73.0522
3565.79	69.6893	72.0935	87.5708	76.0152	86.059	72.9705
3567.72	69.6995	72.0207	87.4916	76.0742	86.1126	72.9821
3569.65	69.807	72.0626	87.4373	76.1268	86.3111	73.0037
3571.58	69.9215	72.0789	87.3632	76.1629	86.4612	72.9294
3573.51	70.0335	72.1653	87.4223	76.2936	86.5364	72.9674
3575.44	70.0641	72.2083	87.4418	76.4008	86.5738	73.1118
3577.36	70.0596	72.2463	87.5086	76.5435	86.6324	73.2008
3579.29	70.1365	72.3943	87.7787	76.7128	86.6861	73.2285
3581.22	70.2102	72.6167	88.0842	76.8678	86.7774	73.3806
3583.15	70.2126	72.7026	88.214	76.9122	86.8436	73.6002
3585.08	70.0683	72.6328	88.0988	76.8395	86.751	73.5803
3587.01	69.886	72.5072	87.8741	76.8005	86.6628	73.395
3588.94	69.7187	72.4192	87.6668	76.7875	86.6676	73.2625
3590.86	69.4575	72.2698	87.4278	76.7327	86.5761	73.1035
3592.79	69.2655	72.0786	87.1951	76.6558	86.4553	72.971
3594.72	69.2318	72.0604	87.0567	76.5911	86.4803	72.8337
3596.65	69.225	72.0712	86.9233	76.4634	86.4356	72.6133
3598.58	69.3515	72.041	86.9266	76.3599	86.3341	72.4916
3600.51	69.5407	72.1814	87.2656	76.379	86.3706	72.6984
3602.43	69.5392	72.3123	87.4023	76.3319	86.4725	72.9283
3604.36	69.5049	72.4183	87.4483	76.2365	86.5319	73.117
3606.29	69.7003	72.5508	87.7192	76.18	86.6548	73.4719
3608.22	69.8343	72.6057	87.8635	76.0962	86.6403	73.7867
3610.15	69.7697	72.4853	87.7743	75.8813	86.5032	73.8455
3612.08	69.6351	72.2959	87.6751	75.6516	86.4827	73.7377
3614.01	69.5345	72.1619	87.6939	75.608	86.6048	73.686
3615.93	69.4625	72.1354	87.7065	75.6372	86.6417	73.7498
3617.86	69.325	71.9899	87.3821	75.5885	86.5402	73.6674
3619.79	69.3206	71.904	87.0737	75.5684	86.5718	73.4864
3621.72	69.4158	71.8292	86.8723	75.5746	86.7737	73.326
3623.65	69.4807	71.6995	86.7934	75.5519	86.842	73.2067
3625.58	69.6159	71.6894	86.8672	75.6451	86.8999	73.1894
3627.51	69.6133	71.7026	86.8949	75.7156	86.8693	73.1694
3629.43	69.4758	71.5687	86.6364	75.6955	86.7063	73.05
3631.36	69.444	71.4257	86.4985	75.7234	86.5057	73.0033
3633.29	69.6318	71.4647	86.7097	75.862	86.5002	73.0571
3635.22	69.6483	71.6878	86.8119	75.8549	86.4507	72.9997
3637.15	69.4387	71.6337	86.9686	75.8011	86.2237	73.0469
3639.08	69.1272	71.2862	87.1312	75.7722	86.1853	73.183
3641.01	68.8653	71.0407	87.2821	75.8202	86.2574	73.2884
3642.93	68.7945	71.0568	87.4784	75.9575	86.3822	73.4265
3644.86	68.7066	71.1548	87.5696	75.9588	86.6153	73.5322
3646.79	68.636	71.2798	87.7452	75.8712	86.8536	73.5707
3648.72	68.5647	71.2724	87.7848	75.7252	86.9388	73.5803
3650.65	68.5241	71.2674	87.6834	75.6465	86.8829	73.5253
3652.58	68.5548	71.3066	87.5665	75.5857	86.7356	73.4436
3654.5	68.6933	71.2919	87.5775	75.4878	86.6001	73.3012
3656.43	69.0906	71.4552	87.8268	75.6214	86.6269	73.1109
3658.36	69.2539	71.8063	87.9403	75.7936	86.6121	72.9321
3660.29	69.4044	72.2957	88.0793	75.9804	86.6762	72.8471
3662.22	69.6485	72.7854	88.4981	76.1041	86.7204	72.9699
3664.15	69.6878	72.7026	88.7299	76.1135	86.5794	73.3562
3666.07	69.6352	72.5148	88.6994	76.0778	86.6737	73.6985
3668	69.6449	72.4968	88.5993	76.0241	86.761	73.9496
3669.93	69.7142	72.6168	88.6064	76.0439	86.7877	74.2786
3671.86	69.6266	72.6514	88.5203	75.9066	86.7385	74.5737
3673.79	69.5714	72.526	88.3476	75.7522	86.6457	74.6446
3675.72	69.6739	72.3853	88.1847	75.7714	86.6165	74.5536
3677.65	69.7631	72.3136	88.0006	75.8307	86.642	74.3807
3679.57	69.8656	72.312	87.9569	75.8301	86.694	74.1815
3681.5	70.0631	72.485	88.1346	76.0032	86.828	73.9246
3683.43	70.2093	72.7766	88.3064	76.3409	86.8876	73.5651
3685.36	69.9261	72.8885	88.0351	76.4167	86.5424	73.0994
3687.29	69.8403	72.9855	88.0002	76.5259	86.3187	72.7932
3689.22	70.0193	73.1314	88.2513	76.6454	86.4658	72.8611
3691.15	69.9644	72.9991	87.9821	76.5092	86.5333	73.0202
3693.07	69.7334	72.8587	87.5245	76.2485	86.4764	73.0402
3695	69.5061	72.6706	87.1655	75.8647	86.2396	73.09
3696.93	69.4535	72.5061	87.2145	75.5162	85.9948	73.0875
3698.86	69.5969	72.2616	87.4417	75.4303	86.1171	73.2295
3700.79	69.8991	72.1347	87.8628	75.6635	86.4617	73.7685
3702.72	70.2031	72.1646	88.3503	75.9608	86.743	74.3795
3704.65	70.3814	72.2074	88.6541	76.1471	86.9586	74.9132
3706.57	70.5702	72.3233	88.914	76.3127	87.2588	75.2815
3708.5	70.7671	72.5767	89.2147	76.5833	87.6437	75.4934
3710.43	70.7606	72.6679	89.2384	76.8096	87.8363	75.4384
3712.36	70.4952	72.571	88.9635	76.8569	87.6928	75.0311
3714.29	70.236	72.4237	88.6813	76.8417	87.6196	74.6143
3716.22	70.0753	72.3329	88.4103	76.755	87.772	74.4428
3718.14	69.9613	72.3287	88.0841	76.5645	87.7866	74.1203
3720.07	69.7681	72.4761	87.7482	76.2673	87.5864	73.5756
3722	69.5214	72.6587	87.7519	75.9242	87.3216	73.1287
3723.93	69.4984	72.8175	88.089	75.8391	87.3103	73.0508
3725.86	69.6133	72.8526	88.4154	76.0397	87.5705	73.4501
3727.79	69.6765	72.8408	88.7801	76.3192	87.7302	74.2486
3729.72	69.7454	72.7871	89.1409	76.5948	87.8807	74.9655
3731.64	69.8519	72.775	89.3286	76.875	88.0579	75.4054
3733.57	69.6826	72.7495	89.2023	77.0725	88.0262	75.4985
3735.5	69.553	72.8411	89.1722	77.4942	88.0401	75.4481
3737.43	69.3851	72.6559	89.0881	77.6619	87.8191	75.1959
3739.36	69.0619	72.2448	88.8014	77.2137	87.5662	74.8715
3741.29	68.7523	71.9029	88.4006	76.6991	87.3588	74.5387
3743.22	68.5534	71.6395	88.0036	76.1703	87.1507	74.1921
3745.14	68.4808	71.4549	87.5879	75.6011	86.8175	73.6684
3747.07	68.3435	71.3627	87.1267	75.0834	86.3598	73.1617
3749	68.1235	71.2524	86.8603	74.7001	86.0978	73.0033
3750.93	68.1496	71.2369	86.8541	74.6516	86.2136	73.2493
3752.86	68.3413	71.2477	86.956	74.7759	86.4894	73.4783
3754.79	68.5558	71.1902	87.0763	75.0252	86.7399	73.6905
3756.72	68.8213	71.2266	87.2145	75.3816	86.9509	73.8646
3758.64	69.0746	71.4479	87.2756	75.7814	87.1228	73.9503
3760.57	69.178	71.7104	87.2915	76.2257	87.1819	73.94
3762.5	69.449	72.0276	87.5867	76.7174	87.2762	73.9306
3764.43	69.6971	72.1656	87.9179	76.7619	87.2994	73.9443
3766.36	69.7786	72.32	88.042	76.4657	87.4627	74.0388
3768.29	69.7613	72.525	88.0098	76.3755	87.5107	74.0151
3770.21	69.7207	72.519	87.9637	76.2245	87.3356	73.8428
3772.14	69.69	72.3864	87.8419	75.9848	87.0945	73.5929
3774.07	69.5798	72.3303	87.6979	75.8396	86.9344	73.512
3776	69.4084	72.3064	87.6322	75.7825	86.8645	73.5213
3777.93	69.395	72.3549	87.6788	75.9071	86.9706	73.479
3779.86	69.3967	72.2651	87.5544	75.9758	87.0207	73.3563
3781.78	69.3845	72.1206	87.4381	75.9757	86.9415	73.2616
3783.71	69.4446	72.0395	87.4755	76.0572	86.9776	73.2878
3785.64	69.4596	71.9705	87.5175	76.1738	87.1035	73.3721
3787.57	69.5007	72.0211	87.6426	76.3437	87.1707	73.4148
3789.5	69.5236	72.0509	87.6271	76.3197	87.1181	73.5513
3791.43	69.6656	72.1565	87.7078	76.2476	87.2087	73.8342
3793.36	69.85	72.3936	87.9244	76.1817	87.3891	74.1408
3795.28	69.8369	72.4548	87.9853	76.131	87.5033	74.3737
3797.21	69.7661	72.4081	88.0419	76.0767	87.5188	74.4747
3799.14	69.6931	72.3202	88.0653	76.0301	87.5205	74.5066
3801.07	69.6574	72.3035	88.068	76.089	87.5286	74.6214
3803	69.8121	72.4962	88.1913	76.3478	87.6562	74.7419
3804.93	69.9313	72.5953	88.3069	76.5358	87.7693	74.7194
3806.86	69.9831	72.6534	88.5491	76.642	87.812	74.5848
3808.78	69.8467	72.5389	88.7146	76.5998	87.7277	74.3513
3810.71	69.6259	72.2699	88.7606	76.5419	87.6697	74.1304
3812.64	69.4027	71.9835	88.7206	76.4907	87.6586	73.9251
3814.57	69.2974	71.8363	88.5357	76.3579	87.638	73.8088
3816.5	69.2208	71.7208	88.083	75.996	87.4396	73.7671
3818.43	69.198	71.6817	87.6951	75.6289	87.2405	73.693
3820.36	69.1567	71.7683	87.5134	75.3719	87.1971	73.639
3822.28	69.0935	71.8831	87.4617	75.2889	87.3195	73.6733
3824.21	69.127	72.0048	87.4981	75.2897	87.3835	73.7635
3826.14	69.2561	71.9862	87.4764	75.2511	87.4141	73.8073
3828.07	69.4233	71.9707	87.4255	75.3407	87.5066	73.978
3830	69.6281	72.0783	87.5725	75.6203	87.6645	74.2241
3831.93	69.6538	72.0536	87.7344	75.7582	87.645	74.354
3833.86	69.6224	71.984	87.945	75.8371	87.5537	74.397
3835.78	69.365	71.6694	87.7999	75.7259	87.1763	74.2606
3837.71	69.1957	71.5309	87.6637	75.6967	86.8281	74.0375
3839.64	69.2292	71.7422	87.7751	75.8449	86.7227	73.827
3841.57	69.2102	71.8248	87.5655	76.0503	86.6433	73.9537
3843.5	69.2627	71.9307	87.5085	76.406	86.6768	74.2265
3845.43	69.3621	72.0323	87.6393	76.7461	86.836	74.4906
3847.35	69.4748	72.1682	87.8743	76.9884	87.0516	74.6217
3849.28	69.6025	72.3044	88.0884	77.2048	87.2516	74.6195
3851.21	69.7111	72.3782	88.1992	77.2419	87.4171	74.713
3853.14	69.7022	72.2624	88.0767	76.9932	87.5844	74.8669
3855.07	69.5832	72.1512	87.9289	76.8529	87.7052	75.0786
3857	69.4533	71.9627	87.821	76.6951	87.6514	75.0691
3858.93	69.3068	71.7128	87.7041	76.3371	87.5819	74.8689
3860.85	69.275	71.6099	87.7357	76.0238	87.5575	74.6305
3862.78	69.1804	71.5792	87.6618	75.6592	87.3247	74.2078
3864.71	69.1465	71.7601	87.7064	75.424	87.1031	73.7339
3866.64	69.1589	72.0037	87.8724	75.3808	87.0219	73.4135
3868.57	69.0576	71.9316	87.6578	75.4655	86.9423	73.4562
3870.5	69.1079	71.9145	87.6629	75.7058	86.9364	73.6022
3872.43	69.2518	71.9675	87.8267	75.8569	86.8738	73.7
3874.35	69.3453	72.0181	87.8003	75.8298	86.7201	73.6352
3876.28	69.4395	72.1293	87.7514	75.9083	86.6366	73.5611
3878.21	69.5466	72.3512	87.8577	76.0067	86.6992	73.7315
3880.14	69.5333	72.443	87.8549	75.9472	86.7876	73.9389
3882.07	69.5078	72.4848	87.852	75.9482	86.9131	73.9976
3884	69.5095	72.4423	87.8906	75.9086	87.0801	73.8956
3885.92	69.6255	72.4391	88.1083	75.9973	87.4612	73.907
3887.85	69.8018	72.4707	88.3582	76.164	87.8169	74.0503
3889.78	69.7358	72.4	88.3647	76.0608	87.7818	74.0207
3891.71	69.5691	72.3152	88.2938	75.9377	87.5636	74.0349
3893.64	69.3363	72.1864	88.0488	75.7918	87.3754	74.1157
3895.57	69.1333	72.0504	87.6992	75.6495	87.1338	74.2733
3897.49	69.0133	71.9621	87.5277	75.5928	86.9258	74.4408
3899.42	68.9172	71.9271	87.4935	75.491	86.8169	74.4961
3901.35	68.8055	71.8719	87.424	75.3986	86.7005	74.5009
3903.28	68.8565	71.9539	87.5785	75.5665	86.6317	74.5315
3905.21	68.9701	72.0857	87.8132	75.7504	86.7064	74.6412
3907.14	69.0568	72.1389	87.9156	75.8004	86.858	74.7845
3909.07	69.1891	72.2585	88.0397	75.8946	87.0589	74.849
3910.99	69.4093	72.4956	88.3126	76.1186	87.2834	74.8374
3912.92	69.69	72.6914	88.6152	76.4751	87.4993	74.9574
3914.85	69.8615	72.7622	88.7511	76.6962	87.4833	74.9839
3916.78	69.874	72.7989	88.7542	76.755	87.2391	74.8199
3918.71	69.7931	72.755	88.5874	76.7577	87.0035	74.6874
3920.64	69.6949	72.67	88.3249	76.6334	86.9333	74.5807
3922.57	69.6593	72.5524	88.163	76.4711	86.8549	74.4381
3924.49	69.5987	72.424	88.0594	76.3437	86.8064	74.2671
3926.42	69.4848	72.35	87.9641	76.2197	86.8423	74.1615
3928.35	69.4551	72.3513	88.0221	76.1735	86.9916	74.1854
3930.28	69.5229	72.3655	88.1643	76.1975	87.1775	74.2759
3932.21	69.528	72.2821	88.2836	76.1744	87.3922	74.4032
3934.14	69.5117	72.1899	88.4459	76.1584	87.6419	74.5006
3936.07	69.4988	72.1867	88.6234	76.2172	87.8453	74.4947
3937.99	69.4862	72.2013	88.8346	76.2986	87.9287	74.4644
3939.92	69.4466	72.1684	88.972	76.3397	87.9463	74.5023
3941.85	69.3957	72.1157	88.9335	76.3204	87.7881	74.3558
3943.78	69.3185	72.0544	88.7644	76.296	87.5473	74.1028
3945.71	69.1868	71.9488	88.4585	76.2365	87.3162	73.8558
3947.64	69.1003	71.8882	88.1598	76.1482	87.1444	73.7417
3949.57	69.1693	71.9613	88.0813	76.1885	87.1187	73.7867
3951.49	69.2316	72.1181	88.0628	76.2785	87.1347	73.8554
3953.42	69.2762	72.2748	88.0702	76.3365	87.1448	73.919
3955.35	69.3443	72.3221	88.1397	76.3127	87.1945	73.9302
3957.28	69.3812	72.2709	88.1567	76.2092	87.2144	73.9066
3959.21	69.3742	72.2371	88.1738	76.1993	87.2293	73.9231
3961.14	69.3789	72.244	88.2721	76.2927	87.3276	73.937
3963.06	69.3952	72.2242	88.3959	76.2933	87.3585	73.9248
3964.99	69.3983	72.1584	88.4607	76.2175	87.316	73.9215
3966.92	69.3297	72.0877	88.3775	76.1258	87.231	73.9086
3968.85	69.2415	72.0052	88.2048	76.0357	87.0308	73.8295
3970.78	69.1575	71.9928	88.0519	76.0488	86.8324	73.7913
3972.71	69.0145	71.9977	87.8312	76.1101	86.6245	73.8205
3974.64	68.913	72.0358	87.6461	76.1499	86.4707	73.8705
3976.56	68.926	72.1434	87.6022	76.2284	86.4668	73.9503
3978.49	68.9127	72.1786	87.4576	76.2695	86.4568	73.9864
3980.42	68.9512	72.2127	87.3195	76.3407	86.5733	74.0177
3982.35	69.0251	72.2541	87.2858	76.377	86.7812	74.0602
3984.28	69.0738	72.2873	87.3232	76.3681	86.9381	74.1018
3986.21	69.0947	72.3056	87.3739	76.4443	87.1077	74.1437
3988.14	69.2235	72.2968	87.5378	76.5119	87.3957	74.1479
3990.06	69.3509	72.2103	87.6227	76.6173	87.6864	74.2007
3991.99	69.436	72.2616	88.108	76.7574	87.9568	74.3406
3993.92	69.2609	72.2599	88.4041	76.7317	87.9037	74.336
3995.85	68.9967	71.8355	88.3954	76.4118	87.3619	74.0452
3997.78	69.0308	71.8955	88.0588	76.6055	87.5265	73.9796
3999.71	69.2624	72.1829	88.0179	76.8979	87.8127	74.0988
4001.63	0	0	0	0	0	0
